# Supplementary material for: Causal association of sarcopenia with hepatocellular carcinoma risk in European population: a Mendelian randomization study
Source: Front Nutr. 2024 May 27;11:1292834. doi: 10.3389/fnut.2024.1292834 (PMC11163102; doi:10.3389/fnut.2024.1292834)
Supplement: Supplementary file 1 [file Data_Sheet_1.XLSX]

## Sheet: 0 Index
Causal association of sarcopenia with hepatocellular carcinoma risk in European population: A Mendelian randomization study
Supplementary Tables (appearing in this Excel file as separate Sheets)
	S1	Detailed information of data sources for analyses.
	S2	Information of instrumental variables of ALM on HCC.
	S3	Information of instrumental variables of low HGS on HCC.
	S4	Information of instrumental variables of WP on HCC.
	S5	Information of instrumental variables of HCC on ALM/low HGS/WP/CRP.
	S6	Information of instrumental variables of ALM on CRP.
	S7	Information of instrumental variables of low HGS on CRP.
	S8	Information of instrumental variables of CRP on HCC.
	S9	IVs in MVMR analysis.
	S10	Two-sample MR results
	S11	MVMR results
	ALM: Appendicular lean mass; HGS: Hand grip strength; WP: Walking pace; CRP: C-reactive protein; HCC: Hepatocellular carcinoma. MR:Mendelian randomization; MVMR: multivariate MR.

## Sheet: Table S1
Phenotype	Consortium	GWAS ID	Sample Size	Number of cases	Number of controls	Population	Number of SNPs	PMID
Hepatocellular carcinoma	Finngen DF9	-	287,590	453	287137	European	20,167,509	36653562
Appendicular lean mass	UK Biobank	ebi-a-GCST90000025	450,243	-	-	European	18,071,518	33097823
Low hand grip strength	Musculoskeletal Knowledge Portal	ebi-a-GCST90007530	135,468	13601	121867	European	9,324,464	33510174
Usual walking pace	MRC-IEU	ukb-b-4711	459,915	-	-	European	9,851,867	-
C-reactive protein (mg/L)	UK Biobank	ukb-d-30710_irnt	343,524	-	-	European	13,586,004	-

## Sheet: Table S2
	SNP	EA	OA	Beta	EAF	Chr	Pval	SE	F
1	rs10005035	G	C	-0.0175	0.2823	4	6.51328e-17	0.0021	69.4444
2	rs10019221	T	G	-0.0124	0.5974	4	1.22101e-10	0.0019	42.5928
3	rs1005723	T	C	0.0161	0.1908	1	1.7869e-11	0.0024	45.0017
4	rs10068640	A	G	0.0112	0.3651	5	1.28201e-08	0.002	31.36
5	rs10075249	T	C	0.0143	0.4952	5	4.55827e-14	0.0019	56.6454
6	rs10107388	C	T	-0.0159	0.3691	8	6.95344e-16	0.002	63.2025
7	rs10112506	G	A	-0.012	0.3898	8	5.75705e-10	0.0019	39.8892
8	rs10123619	G	A	-0.0171	0.8425	9	4.05042e-11	0.0026	43.2559
9	rs10128333	T	C	-0.0146	0.1676	10	9.51305e-09	0.0025	34.1056
10	rs10171272	A	C	0.0136	0.3035	2	2.8721e-11	0.002	46.24
11	rs10202701	T	C	0.0227	0.5419	2	3.1067e-33	0.0019	142.74
12	rs10202845	G	A	-0.0288	0.1133	2	5.34564e-22	0.003	92.16
13	rs10203320	C	T	0.0138	0.3289	2	7.85597e-12	0.002	47.61
14	rs10205141	G	A	0.0241	0.0476	2	4.70999e-08	0.0044	30.0005
15	rs10221831	T	C	0.03	0.0321	2	1.80302e-08	0.0053	32.0399
16	rs10225945	G	A	-0.0146	0.1499	7	3.27597e-08	0.0026	31.5325
17	rs10242866	T	C	0.0157	0.3983	7	3.66269e-16	0.0019	68.2798
18	rs10283100	G	A	0.0575	0.9445	8	4.10677e-44	0.0041	196.684
19	rs1035583	A	G	0.0148	0.6177	2	1.99205e-14	0.0019	60.6759
20	rs10453441	G	A	-0.0139	0.402	22	9.10123e-13	0.002	48.3025
21	rs10461725	C	G	0.0134	0.6561	5	1.9829e-11	0.002	44.89
22	rs10471339	G	C	-0.011	0.3823	5	1.448e-08	0.0019	33.518
23	rs1047891	A	C	0.0233	0.3159	2	5.70427e-31	0.002	135.723
24	rs10483727	C	T	-0.0368	0.6109	14	6.72977e-80	0.0019	375.136
25	rs1056747	G	A	-0.0155	0.4117	9	8.04822e-16	0.0019	66.5512
26	rs1063582	G	T	-0.0185	0.7649	8	1.12409e-16	0.0022	70.7128
27	rs10748128	T	G	0.0255	0.3446	12	6.77174e-38	0.002	162.562
28	rs10749157	C	T	0.0113	0.3584	10	1.239e-08	0.002	31.9225
29	rs10776560	T	C	-0.0157	0.4995	10	7.87952e-17	0.0019	68.2798
30	rs10796828	G	T	0.0154	0.6348	11	5.77431e-15	0.002	59.29
31	rs10807137	T	C	-0.0455	0.825	6	5.67806e-75	0.0025	331.24
32	rs10815274	C	A	0.0124	0.4562	9	6.45654e-11	0.0019	42.5928
33	rs10822117	G	A	-0.0176	0.237	10	4.24033e-15	0.0022	64
34	rs10824307	C	G	-0.0194	0.6471	10	1.78896e-22	0.002	94.09
35	rs10829226	A	G	-0.0112	0.6359	10	1.32999e-08	0.002	31.36
36	rs10832963	G	T	-0.0203	0.7445	11	9.22571e-21	0.0022	85.1426
37	rs10845408	T	C	0.0255	0.3538	12	3.25387e-38	0.002	162.562
38	rs10858246	C	G	-0.0188	0.3183	9	2.34909e-20	0.002	88.36
39	rs10864899	G	A	-0.0112	0.5643	2	3.84503e-09	0.0019	34.7479
40	rs10922475	A	C	0.0159	0.5395	1	2.1742e-17	0.0019	70.0305
41	rs10948	T	G	-0.0252	0.6638	19	3.42768e-36	0.002	158.76
42	rs10975935	G	A	-0.0121	0.2464	9	4.15002e-08	0.0022	30.25
43	rs10982888	A	T	-0.0328	0.1136	9	3.96643e-28	0.003	119.538
44	rs11014285	A	G	0.0342	0.1654	10	2.88802e-40	0.0026	173.024
45	rs11042717	C	T	-0.029	0.4896	11	4.04297e-53	0.0019	232.964
46	rs11049704	G	C	-0.0183	0.293	12	1.10306e-18	0.0021	75.9388
47	rs11060942	A	G	-0.0354	0.0344	12	7.49031e-12	0.0052	46.3447
48	rs11068230	G	C	0.0238	0.8656	12	9.67386e-18	0.0028	72.25
49	rs11070842	C	T	-0.0146	0.1631	15	1.30101e-08	0.0026	31.5325
50	rs11098677	T	G	-0.0263	0.7875	4	3.93731e-30	0.0023	130.754
51	rs11121615	T	C	-0.0202	0.6894	1	3.31894e-23	0.002	102.01
52	rs111365325	T	C	-0.0271	0.2312	5	1.12409e-33	0.0022	151.738
53	rs111622870	C	T	-0.0282	0.0482	4	1.85999e-10	0.0044	41.0764
54	rs11175919	A	G	0.0349	0.0262	12	3.159e-09	0.0059	34.9902
55	rs11187838	A	G	0.0394	0.4347	10	1.16011e-94	0.0019	430.017
56	rs11191208	A	G	0.0147	0.2057	10	3.68901e-10	0.0024	37.5156
57	rs11198591	A	G	0.0148	0.3684	10	4.90795e-14	0.002	54.76
58	rs11210892	A	G	0.0118	0.6745	1	3.57001e-09	0.002	34.81
59	rs112153300	A	G	0.0261	0.089	21	7.05342e-15	0.0034	58.9282
60	rs11217863	A	G	-0.0268	0.1162	11	1.06292e-19	0.003	79.8044
61	rs11221657	G	T	0.0179	0.1352	11	1.20501e-10	0.0028	40.8686
62	rs11243202	C	T	0.0302	0.486	6	2.8327e-57	0.0019	252.643
63	rs112537273	C	T	-0.0212	0.2299	8	3.34426e-21	0.0022	92.8595
64	rs11260035	A	G	0.015	0.2761	19	1.85609e-12	0.0021	51.0204
65	rs112873218	T	C	0.0216	0.1054	11	4.02161e-12	0.0031	48.5494
66	rs113146332	C	G	0.0311	0.0381	17	2.98696e-10	0.0049	40.2836
67	rs113232639	A	G	0.0327	0.493	18	4.78961e-64	0.0019	296.202
68	rs113671109	C	T	-0.015	0.22	3	4.22863e-11	0.0023	42.5331
69	rs113827862	C	T	-0.0235	0.0608	14	4.66702e-09	0.004	34.5156
70	rs113898003	C	T	-0.036	0.2635	6	1.19207e-63	0.0021	293.878
71	rs11421589	CT	C	0.0119	0.5556	10	5.98894e-10	0.0019	39.2271
72	rs115105539	C	G	0.0231	0.1667	8	7.82528e-20	0.0025	85.3776
73	rs11580040	G	A	0.0325	0.08	1	6.76083e-21	0.0035	86.2245
74	rs11590254	T	A	0.0186	0.3114	1	4.33611e-20	0.002	86.49
75	rs115912456	G	A	0.0577	0.0412	5	3.69233e-34	0.0047	150.715
76	rs116008080	A	G	-0.0415	0.0238	16	4.05695e-11	0.0063	43.3925
77	rs116052377	A	G	0.0225	0.0809	4	7.89042e-11	0.0035	41.3265
78	rs11605297	A	G	0.0146	0.2328	11	8.03341e-11	0.0022	44.0413
79	rs116092985	G	A	-0.0401	0.0958	16	1.16788e-34	0.0033	147.659
80	rs11612462	G	T	0.015	0.1698	12	2.54701e-09	0.0025	36
81	rs11633371	T	G	0.0216	0.4764	15	7.49376e-30	0.0019	129.241
82	rs116339650	G	A	-0.0175	0.127	4	1.05201e-09	0.0029	36.415
83	rs116493405	A	G	0.0287	0.0537	3	9.52138e-12	0.0042	46.6944
84	rs11672848	T	C	-0.0171	0.5246	19	7.73393e-19	0.0019	81
85	rs11684531	G	A	-0.0172	0.1328	2	4.16697e-10	0.0028	37.7347
86	rs1168768	T	C	0.0332	0.975	12	3.60903e-08	0.006	30.6178
87	rs116919274	A	G	0.0271	0.046	19	3.52298e-09	0.0046	34.7075
88	rs117068593	T	C	0.0403	0.1895	14	8.82673e-62	0.0024	281.96
89	rs117203652	A	G	-0.0346	0.03	19	4.31599e-10	0.0055	39.5755
90	rs11720869	A	G	0.0141	0.6686	3	2.53805e-12	0.002	49.7025
91	rs11721522	G	A	0.0106	0.4125	4	4.03005e-08	0.0019	31.1247
92	rs11727162	T	C	-0.017	0.4987	4	2.15477e-19	0.0019	80.0554
93	rs117335233	G	T	-0.0236	0.053	10	2.561e-08	0.0042	31.5737
94	rs1177765	C	T	-0.0232	0.4681	5	1.3219e-34	0.0019	149.097
95	rs11778491	C	G	-0.0247	0.2518	8	8.38687e-30	0.0022	126.052
96	rs117818446	A	G	0.0423	0.0202	8	5.28896e-10	0.0068	38.6957
97	rs117972846	G	T	0.0335	0.0285	17	5.47293e-09	0.0057	34.5414
98	rs11867855	T	G	-0.0132	0.2372	17	2.93103e-09	0.0022	36
99	rs1190540	G	A	0.0125	0.6983	14	1.61901e-09	0.0021	35.4308
100	rs11959466	T	C	0.038	0.0564	5	2.24078e-19	0.0042	81.8594
101	rs1202186	T	C	-0.012	0.6548	7	1.65299e-09	0.002	36
102	rs12051245	C	T	0.0299	0.2318	16	2.56389e-40	0.0022	184.713
103	rs12074850	G	A	0.0393	0.0898	1	2.72207e-33	0.0033	141.826
104	rs12099669	A	G	0.0331	0.6962	12	1.39187e-58	0.002	273.902
105	rs12150907	A	G	-0.0219	0.1977	19	7.21938e-20	0.0024	83.2656
106	rs12185775	C	G	-0.0167	0.1172	20	3.661e-08	0.003	30.9878
107	rs12188208	C	A	-0.0195	0.2349	5	1.40088e-18	0.0022	78.564
108	rs12340775	A	G	-0.0287	0.0552	9	1.73181e-11	0.0043	44.5479
109	rs12344515	T	C	-0.0163	0.2402	9	2.27719e-13	0.0022	54.8946
110	rs12347137	C	A	-0.046	0.2023	9	9.79716e-85	0.0024	367.361
111	rs12351226	T	C	0.0218	0.1712	9	9.13482e-18	0.0025	76.0384
112	rs12461874	A	C	-0.0181	0.2784	19	1.26386e-17	0.0021	74.288
113	rs12483401	C	T	-0.0387	0.0216	21	9.22104e-09	0.0067	33.3636
114	rs12512942	A	G	-0.0162	0.6376	4	1.58016e-16	0.002	65.61
115	rs12517711	C	T	-0.0147	0.3917	5	2.78869e-14	0.0019	59.8587
116	rs12519407	C	A	0.0181	0.2567	5	3.3752e-17	0.0022	67.688
117	rs12533452	T	C	0.0237	0.1569	7	1.31401e-19	0.0026	83.0902
118	rs12536902	A	C	0.0479	0.0143	7	3.65603e-09	0.0081	34.9704
119	rs12541381	A	G	-0.0319	0.2575	8	2.80931e-49	0.0022	210.25
120	rs12563442	C	T	0.0122	0.2669	1	9.93299e-09	0.0021	33.7506
121	rs1260326	C	T	0.0323	0.6045	2	6.15886e-64	0.0019	289
122	rs12616192	A	G	-0.0261	0.0676	2	6.82967e-12	0.0038	47.1752
123	rs12655296	T	C	-0.011	0.6251	5	1.62002e-08	0.002	30.25
124	rs12672217	A	G	0.0139	0.3609	7	1.33414e-12	0.002	48.3025
125	rs12702693	T	C	0.0173	0.4542	7	6.56145e-20	0.0019	82.9058
126	rs12713004	G	A	0.0367	0.7254	2	2.39828e-68	0.0021	305.417
127	rs12724708	T	A	0.0243	0.3574	1	1.65615e-35	0.002	147.623
128	rs12773500	T	C	0.0171	0.1375	10	5.05406e-10	0.0028	37.2972
129	rs12831751	C	A	0.0172	0.2857	12	1.57398e-16	0.0021	67.0839
130	rs12882130	G	C	-0.0202	0.3836	14	1.87715e-24	0.002	102.01
131	rs12907139	A	G	-0.0149	0.5245	15	4.89328e-15	0.0019	61.4986
132	rs1290786	T	C	-0.0143	0.4307	3	7.14167e-14	0.0019	56.6454
133	rs12909863	C	G	0.0189	0.2512	15	6.04644e-18	0.0022	73.8037
134	rs1291114	C	G	0.0173	0.8903	20	1.94599e-08	0.0031	31.1436
135	rs12926103	A	G	0.0272	0.0661	16	9.59843e-13	0.0038	51.2355
136	rs12943867	A	G	0.0184	0.3367	17	7.56833e-20	0.002	84.64
137	rs12962050	A	G	0.0153	0.6445	18	1.51915e-14	0.002	58.5225
138	rs12997625	T	C	-0.017	0.5266	2	1.50107e-19	0.0019	80.0554
139	rs13037813	C	T	0.0292	0.2391	20	1.71199e-39	0.0022	176.165
140	rs13103161	A	T	-0.0284	0.3891	4	2.37684e-48	0.0019	223.424
141	rs13109280	G	A	0.0131	0.6618	4	9.14534e-11	0.002	42.9025
142	rs13123591	G	T	0.0185	0.3375	4	2.35288e-20	0.002	85.5625
143	rs13127468	A	C	-0.0123	0.4629	4	9.85825e-11	0.0019	41.9086
144	rs13170063	A	G	-0.0152	0.5921	5	4.10771e-15	0.0019	64
145	rs1319012	A	T	-0.052	0.9259	6	3.29534e-45	0.0037	197.516
146	rs13209685	T	G	0.0277	0.1594	6	7.49031e-27	0.0026	113.504
147	rs1324538	A	T	0.0237	0.3836	6	1.73301e-34	0.0019	155.593
148	rs1325596	A	G	0.0287	0.5476	1	2.77077e-52	0.0019	228.169
149	rs1330826	C	G	0.0162	0.2268	9	1.03896e-12	0.0023	49.6106
150	rs13316	A	C	0.0115	0.4301	14	3.65502e-09	0.0019	36.6343
151	rs13391980	A	G	-0.0225	0.1198	2	7.59801e-15	0.0029	60.1962
152	rs1340022	C	T	0.0118	0.4868	8	4.47404e-10	0.0019	38.5706
153	rs1341215	A	G	0.0229	0.1374	9	6.3183e-17	0.0027	71.9355
154	rs13430869	T	G	0.0272	0.7427	2	6.36649e-37	0.0021	167.764
155	rs139921635	T	G	0.0385	0.0236	4	6.15602e-10	0.0062	38.5601
156	rs140440099	A	G	0.0613	0.0234	3	1.44611e-22	0.0063	94.676
157	rs1405227	A	G	0.0129	0.3167	1	1.573e-10	0.002	41.6025
158	rs143076454	A	G	-0.0499	0.0186	16	1.05512e-12	0.007	50.8165
159	rs143384	G	A	0.0725	0.4038	20	1e-200	0.0019	1456.02
160	rs143554698	T	C	-0.0257	0.1409	9	3.39391e-21	0.0027	90.6022
161	rs144109601	A	C	-0.0278	0.0418	13	5.15003e-09	0.0048	33.5434
162	rs1443536	G	A	0.0218	0.305	4	1.91205e-26	0.0021	107.764
163	rs1444628	T	C	0.024	0.6904	12	6.84542e-32	0.002	144
164	rs144627572	A	G	0.0439	0.0329	2	1.30197e-16	0.0053	68.6084
165	rs147110934	T	G	-0.0722	0.0243	19	9.38858e-32	0.0062	135.61
166	rs147233090	T	C	-0.0446	0.0247	15	3.95367e-13	0.0061	53.4577
167	rs1472852	A	C	-0.0638	0.1582	4	8.2224e-135	0.0026	602.136
168	rs14976	T	C	0.0144	0.3057	2	1.42692e-12	0.002	51.84
169	rs1514134	C	T	-0.0114	0.3849	1	3.57396e-09	0.0019	36
170	rs1556659	T	C	0.0163	0.3818	10	7.18952e-17	0.002	66.4225
171	rs1584011	G	T	0.0159	0.3559	11	9.77687e-16	0.002	63.2025
172	rs165849	A	G	0.0157	0.6975	22	4.56983e-14	0.0021	55.8934
173	rs16989695	A	G	-0.0139	0.5165	19	1.93019e-13	0.0019	53.5208
174	rs17197114	C	T	0.0177	0.1772	14	1.54383e-12	0.0025	50.1264
175	rs17205463	T	C	-0.0263	0.4477	15	4.2092e-43	0.0019	191.604
176	rs17246129	A	G	0.0254	0.3044	2	1.26911e-35	0.002	161.29
177	rs17278379	C	T	0.0226	0.124	1	2.39773e-15	0.0029	60.7325
178	rs1730028	G	T	0.0131	0.4174	3	7.38584e-12	0.0019	47.5374
179	rs173135	T	C	-0.0341	0.115	17	3.24564e-30	0.003	129.201
180	rs17400325	C	T	0.0345	0.0415	2	2.10087e-13	0.0047	53.8818
181	rs17478946	G	A	-0.0192	0.3004	12	9.98389e-21	0.0021	83.5918
182	rs17681189	A	C	-0.0131	0.4231	2	5.81969e-12	0.0019	47.5374
183	rs17718736	A	C	0.0115	0.3226	3	1.39399e-08	0.002	33.0625
184	rs177591	G	C	-0.0191	0.1489	7	1.51286e-12	0.0027	50.0425
185	rs17773965	T	C	-0.0163	0.1412	2	1.50699e-09	0.0027	36.4458
186	rs17818592	C	T	-0.0129	0.4367	16	1.22914e-11	0.0019	46.097
187	rs1786263	T	G	-0.019	0.6055	18	1.02589e-22	0.0019	100
188	rs1797070	A	G	0.0219	0.2684	1	4.93287e-25	0.0021	108.755
189	rs1823217	G	A	-0.0181	0.6449	3	4.05602e-20	0.002	81.9025
190	rs182798714	T	A	0.0376	0.0274	3	1.45101e-09	0.0062	36.7784
191	rs1880318	A	G	0.0147	0.2039	7	6.85899e-10	0.0024	37.5156
192	rs1899040	T	C	0.0152	0.7962	2	9.04066e-11	0.0023	43.6749
193	rs190823861	A	G	-0.0345	0.0466	4	2.08882e-14	0.0045	58.7778
194	rs1933081	A	T	0.0267	0.0834	6	5.32844e-15	0.0034	61.6687
195	rs2005172	C	A	0.048	0.6397	17	2.3496e-128	0.002	576
196	rs201570119	C	T	0.0194	0.2098	2	5.47646e-17	0.0023	71.1456
197	rs2019203	A	C	0.0189	0.4909	17	1.8412e-23	0.0019	98.9501
198	rs2025609	G	C	0.0186	0.8511	1	2.00217e-12	0.0026	51.1775
199	rs2025808	A	C	0.0122	0.2541	1	1.71601e-08	0.0022	30.7521
200	rs2035901	G	A	0.024	0.4679	4	9.43192e-37	0.0019	159.557
201	rs2070598	A	G	0.0204	0.4559	14	6.35624e-27	0.0019	115.28
202	rs2071450	T	C	-0.0174	0.3675	12	8.84708e-19	0.002	75.69
203	rs2089111	G	C	-0.0172	0.267	12	1.72584e-15	0.0022	61.124
204	rs2101017	T	C	-0.0223	0.8695	12	1.44411e-15	0.0028	63.4298
205	rs2105333	G	T	-0.019	0.6648	6	1.70098e-21	0.002	90.25
206	rs2112617	A	G	-0.0167	0.5294	17	1.073e-18	0.0019	77.2548
207	rs212526	C	T	0.0214	0.6007	1	3.84326e-29	0.0019	126.859
208	rs2138374	C	T	-0.0149	0.696	2	2.78997e-13	0.002	55.5025
209	rs2140619	G	A	0.0113	0.4128	7	5.17798e-09	0.0019	35.3712
210	rs2142331	T	C	-0.0165	0.6023	8	1.37784e-17	0.0019	75.4155
211	rs2181834	T	G	0.0254	0.5503	10	7.69485e-41	0.0019	178.715
212	rs2188805	C	A	0.0114	0.3359	7	2.003e-08	0.002	32.49
213	rs2194411	A	G	0.0443	0.1283	3	2.43388e-54	0.0029	233.352
214	rs2209098	C	T	0.024	0.3108	1	1.72783e-32	0.002	144
215	rs2212926	A	C	-0.022	0.2106	21	7.74819e-21	0.0023	91.4934
216	rs2229840	T	C	0.0341	0.1597	12	3.01509e-40	0.0026	172.013
217	rs2230033	A	G	-0.0265	0.5644	21	3.48819e-43	0.0019	194.529
218	rs2236406	C	T	0.0394	0.3493	9	1.25806e-87	0.002	388.09
219	rs2237485	A	G	0.0191	0.2234	7	3.73422e-17	0.0023	68.9622
220	rs2240735	T	C	0.0189	0.748	16	3.98566e-18	0.0022	73.8037
221	rs2268718	T	C	0.0141	0.2704	6	3.23594e-11	0.0021	45.0816
222	rs2270894	G	C	-0.0332	0.2034	3	1.25401e-42	0.0024	191.361
223	rs2274351	T	C	0.017	0.5433	10	3.0662e-19	0.0019	80.0554
224	rs2283200	T	C	-0.0281	0.0559	11	1.48115e-11	0.0042	44.7625
225	rs2287821	T	C	-0.0153	0.5091	19	6.95344e-16	0.0019	64.8449
226	rs2289629	A	G	-0.0148	0.3451	17	8.02047e-14	0.002	54.76
227	rs2296316	C	T	-0.0192	0.4643	14	1.58891e-23	0.0019	102.116
228	rs2303423	C	T	0.0168	0.1095	4	2.64399e-08	0.003	31.36
229	rs2305141	G	A	0.0183	0.5961	2	1.07498e-21	0.0019	92.7673
230	rs2324154	A	C	0.015	0.5096	4	1.91602e-15	0.0019	62.3269
231	rs234640	T	C	-0.0131	0.5142	1	3.86812e-12	0.0019	47.5374
232	rs2347603	A	T	-0.0181	0.7418	2	5.64547e-17	0.0022	67.688
233	rs2347808	A	G	-0.0125	0.5139	18	5.78762e-11	0.0019	43.2825
234	rs244711	T	C	0.0279	0.686	5	1.54383e-37	0.0022	160.829
235	rs2454390	C	T	-0.0176	0.8459	12	1.7398e-11	0.0026	45.8225
236	rs246177	T	C	0.0214	0.3681	16	2.03517e-27	0.002	114.49
237	rs2490302	A	T	0.0221	0.9137	10	6.23735e-11	0.0034	42.25
238	rs249677	A	C	-0.0109	0.6333	5	2.40298e-08	0.002	29.7025
239	rs2521349	A	G	0.0155	0.3847	17	2.01419e-15	0.0019	66.5512
240	rs2545339	G	A	0.0115	0.6288	5	3.48001e-09	0.002	33.0625
241	rs2569888	A	G	0.0133	0.2449	6	2.29298e-09	0.0022	36.5475
242	rs2578565	T	C	-0.0141	0.6575	5	1.37404e-12	0.002	49.7025
243	rs258794	T	G	0.0147	0.2764	5	6.23448e-12	0.0021	49
244	rs2592208	A	C	-0.0124	0.513	17	5.51696e-11	0.0019	42.5928
245	rs2607234	G	A	-0.0302	0.9476	19	1.99618e-12	0.0043	49.3261
246	rs261223	C	A	0.0175	0.3702	5	2.29985e-19	0.0019	84.8338
247	rs2648725	A	T	0.0165	0.2134	10	8.20352e-13	0.0023	51.465
248	rs2663126	A	G	-0.0139	0.6905	15	1.35613e-11	0.0021	43.8118
249	rs2676298	T	C	-0.0269	0.853	17	2.38506e-23	0.0027	99.2606
250	rs2717008	C	T	-0.0127	0.3835	2	4.9877e-11	0.0019	44.6787
251	rs2748501	A	G	-0.0195	0.4395	6	1.31099e-24	0.0019	105.332
252	rs2754255	G	A	-0.0153	0.2245	6	1.04689e-11	0.0023	44.2514
253	rs2763263	A	T	-0.017	0.2445	6	1.37088e-14	0.0022	59.7107
254	rs2764264	T	C	0.0203	0.6954	6	5.07341e-23	0.0021	93.4444
255	rs2788213	A	G	0.0123	0.7104	6	3.79603e-09	0.0021	34.3061
256	rs2789365	T	C	-0.0145	0.4807	1	1.14209e-14	0.0019	58.241
257	rs2807339	C	T	0.0162	0.7586	1	1.23994e-13	0.0022	54.2231
258	rs2812208	C	G	0.1156	0.021	13	5.50681e-68	0.0066	306.781
259	rs28379706	C	T	0.0114	0.3931	22	4.49004e-09	0.002	32.49
260	rs28485212	T	C	-0.0188	0.1494	17	1.24194e-12	0.0027	48.4829
261	rs28529426	T	C	-0.0168	0.1711	7	5.82371e-11	0.0026	41.7515
262	rs28592876	A	G	0.03	0.2051	12	9.08657e-38	0.0023	170.132
263	rs28678024	G	A	-0.0119	0.2854	14	1.89898e-08	0.0021	32.1111
264	rs2871865	G	C	-0.0493	0.1159	15	3.40408e-62	0.003	270.054
265	rs2871960	C	A	0.0469	0.4448	3	2.1677e-135	0.0019	609.31
266	rs28736838	T	C	-0.0117	0.3017	1	1.06999e-08	0.002	34.2225
267	rs2885697	T	G	-0.0323	0.665	1	9.20662e-60	0.002	260.823
268	rs291979	A	G	0.0242	0.2289	10	6.75616e-27	0.0023	110.707
269	rs2923411	C	T	0.0127	0.5946	8	4.7698e-11	0.0019	44.6787
270	rs2925155	T	C	-0.015	0.2612	8	5.46638e-12	0.0022	46.4876
271	rs293517	C	T	-0.013	0.7011	6	2.80401e-10	0.0021	38.322
272	rs2971857	A	G	-0.0119	0.5752	2	3.69999e-10	0.0019	39.2271
273	rs2978362	T	C	0.0106	0.5326	18	2.848e-08	0.0019	31.1247
274	rs301807	G	A	-0.0144	0.5815	1	2.52581e-14	0.0019	57.4404
275	rs3103223	C	T	0.0126	0.7397	4	6.01797e-09	0.0022	32.8017
276	rs310796	T	G	0.0142	0.6811	12	2.53396e-12	0.002	50.41
277	rs3116194	A	T	-0.0295	0.0978	2	8.29469e-21	0.0032	84.9854
278	rs3116602	G	T	-0.0612	0.2153	13	9.528e-155	0.0023	708.023
279	rs31196	A	C	-0.0107	0.5724	5	2.071e-08	0.0019	31.7147
280	rs3184504	C	T	0.0183	0.517	12	2.71331e-22	0.0019	92.7673
281	rs331917	G	A	-0.0127	0.5803	5	3.5416e-11	0.0019	44.6787
282	rs332116	T	C	-0.0206	0.2804	10	2.88602e-22	0.0021	96.2268
283	rs336630	T	C	-0.0106	0.43	3	2.89701e-08	0.0019	31.1247
284	rs33973388	T	G	0.0249	0.4353	18	1.44611e-38	0.0019	171.748
285	rs34287	A	G	0.0187	0.341	5	1.17193e-20	0.002	87.4225
286	rs34312629	G	C	-0.017	0.2613	3	2.12324e-15	0.0021	65.5329
287	rs34338597	G	A	-0.0112	0.3832	12	7.88007e-09	0.0019	34.7479
288	rs34345560	A	G	0.0219	0.1952	11	7.09741e-20	0.0024	83.2656
289	rs34390533	A	C	-0.0257	0.248	3	6.69114e-32	0.0022	136.465
290	rs34517439	A	C	0.0421	0.1221	1	5.8023e-48	0.0029	210.75
291	rs34522021	T	C	0.0126	0.4547	9	3.37598e-11	0.0019	43.9778
292	rs34776209	T	C	-0.0317	0.2475	7	1.77787e-47	0.0022	207.622
293	rs34879158	C	A	-0.0363	0.263	20	1.54917e-63	0.0022	272.25
294	rs350832	A	G	-0.0165	0.7709	19	3.44112e-13	0.0023	51.465
295	rs35166681	TA	T	0.0214	0.159	6	1.54989e-16	0.0026	67.7456
296	rs35268848	A	C	0.0737	0.0119	16	2.83204e-13	0.0101	53.2466
297	rs35288270	C	T	-0.0328	0.1344	10	3.43479e-32	0.0028	137.224
298	rs35732917	C	T	0.0204	0.2843	7	2.08018e-22	0.0021	94.3673
299	rs35756741	T	C	-0.0378	0.0924	12	5.80096e-31	0.0033	131.207
300	rs35811052	G	A	-0.0148	0.2559	16	8.84097e-12	0.0022	45.2562
301	rs35816944	A	G	-0.1088	0.0066	16	1.2659e-20	0.0117	86.4741
302	rs35963161	A	G	-0.0157	0.4757	20	7.45762e-16	0.0019	68.2798
303	rs36000545	G	A	-0.022	0.3957	17	2.558e-29	0.002	121
304	rs36012032	A	C	0.0298	0.091	3	9.93116e-20	0.0033	81.5464
305	rs36048468	T	C	0.0254	0.2088	5	9.33899e-28	0.0023	121.958
306	rs36052389	AT	A	0.0132	0.4554	4	5.26744e-12	0.0019	48.2659
307	rs36226649	C	T	0.0485	0.0667	14	3.05281e-37	0.0038	162.898
308	rs3764002	T	C	0.028	0.2617	12	4.47095e-39	0.0021	177.778
309	rs3768495	T	C	-0.0178	0.7173	1	1.06611e-17	0.0021	71.8458
310	rs3769598	G	A	0.0171	0.1438	2	1.322e-10	0.0027	40.1111
311	rs3778858	T	G	0.0108	0.3698	7	4.26197e-08	0.002	29.16
312	rs3782232	A	G	-0.0339	0.0712	12	2.40602e-20	0.0037	83.9452
313	rs3782811	A	C	-0.0165	0.2507	12	3.95913e-14	0.0022	56.25
314	rs3792819	G	A	0.021	0.0854	5	4.42201e-10	0.0034	38.1488
315	rs3818416	C	A	0.0279	0.7645	13	2.00817e-35	0.0022	160.829
316	rs3822742	A	C	0.0162	0.3706	5	1.02707e-16	0.002	65.61
317	rs3828729	G	A	-0.016	0.3094	6	4.66874e-15	0.002	64
318	rs395980	G	T	-0.0184	0.2635	4	1.02094e-17	0.0021	76.771
319	rs40270	C	A	0.0151	0.7724	5	1.89802e-11	0.0022	47.1095
320	rs4073154	G	A	0.0274	0.7784	3	1.92486e-33	0.0023	141.921
321	rs4076108	T	A	0.0174	0.2449	3	2.29721e-15	0.0022	62.5537
322	rs4077103	A	C	-0.0143	0.8426	8	4.17503e-08	0.0026	30.25
323	rs4121583	T	C	0.0118	0.6192	18	4.62402e-09	0.002	34.81
324	rs41271299	T	C	0.0616	0.0513	6	3.19227e-47	0.0043	205.222
325	rs41311445	C	A	-0.0328	0.0958	22	4.72825e-24	0.0032	105.063
326	rs42039	T	C	0.0481	0.2444	7	3.5318e-106	0.0022	478.019
327	rs4244809	A	G	-0.0262	0.2082	11	5.55392e-29	0.0023	129.762
328	rs4252548	T	C	-0.0753	0.0218	19	2.95597e-31	0.0065	134.203
329	rs4274112	G	A	-0.0217	0.3733	1	2.47116e-28	0.002	117.723
330	rs4282339	A	G	-0.0311	0.2075	5	6.16453e-41	0.0023	182.837
331	rs4287835	C	T	0.0147	0.534	20	9.94489e-15	0.0019	59.8587
332	rs4380799	G	T	-0.0255	0.39	6	6.4506e-33	0.0021	147.449
333	rs4383083	A	G	0.0111	0.6466	15	2.90898e-08	0.002	30.8025
334	rs447352	T	C	-0.0181	0.1408	5	6.62293e-10	0.0029	38.9548
335	rs4504126	C	A	0.046	0.0275	3	1.61585e-15	0.0058	62.9013
336	rs45474992	T	C	-0.0617	0.0362	19	2.16721e-33	0.0051	146.363
337	rs45528934	T	C	0.0262	0.1623	14	1.96517e-24	0.0026	101.544
338	rs4602848	G	A	0.016	0.6812	8	3.14485e-15	0.002	64
339	rs4622329	A	G	0.0149	0.3496	12	8.61986e-14	0.002	55.5025
340	rs4640244	G	A	-0.02	0.3993	17	3.80978e-25	0.0019	110.803
341	rs4644481	T	C	-0.0112	0.4328	1	3.54201e-09	0.0019	34.7479
342	rs4655345	G	A	-0.0246	0.3974	1	5.81032e-38	0.0019	167.634
343	rs4682483	A	G	-0.0165	0.1534	3	2.651e-10	0.0026	40.2737
344	rs4683435	G	A	0.0144	0.7723	3	1.60498e-10	0.0022	42.843
345	rs4735761	C	A	0.0331	0.2857	8	3.66185e-56	0.0021	248.438
346	rs4748008	C	T	-0.0125	0.4346	10	8.94953e-11	0.0019	43.2825
347	rs4752689	A	G	0.0205	0.5839	10	1.36301e-26	0.0019	116.413
348	rs4752829	A	G	0.0262	0.2861	11	5.90201e-36	0.0021	155.655
349	rs4788218	C	T	0.0275	0.401	16	5.52459e-46	0.0019	209.488
350	rs4807472	C	T	-0.0158	0.6764	19	8.18276e-15	0.002	62.41
351	rs4815952	C	T	-0.0161	0.5221	20	1.23595e-16	0.0019	71.8033
352	rs4818280	T	C	-0.0124	0.6269	21	2.84302e-10	0.002	38.44
353	rs4847378	T	G	0.0136	0.6121	1	1.64286e-12	0.0019	51.2355
354	rs4852257	G	T	-0.0231	0.5763	2	6.21155e-34	0.0019	147.814
355	rs4865956	A	T	-0.0258	0.6965	5	3.84769e-36	0.0021	150.939
356	rs4870941	C	G	-0.0297	0.238	8	1.09194e-39	0.0023	166.747
357	rs488621	G	A	0.0191	0.4688	2	2.86418e-24	0.0019	101.055
358	rs4932439	G	A	-0.0151	0.8254	15	1.43301e-09	0.0025	36.4816
359	rs4938359	G	A	-0.0156	0.2024	11	3.23966e-11	0.0024	42.25
360	rs4940874	G	A	0.0148	0.8119	18	1.244e-09	0.0024	38.0278
361	rs4965298	T	C	-0.0119	0.7127	15	1.81001e-08	0.0021	32.1111
362	rs496783	G	A	-0.0124	0.4648	10	8.12643e-11	0.0019	42.5928
363	rs4976262	C	T	-0.0245	0.3156	5	4.3722e-33	0.002	150.063
364	rs4985445	G	A	-0.0175	0.4565	16	3.29534e-20	0.0019	84.8338
365	rs532499	C	T	-0.0127	0.7413	13	4.90004e-09	0.0022	33.3244
366	rs543650	G	T	0.025	0.5987	6	1.49314e-37	0.002	156.25
367	rs544136	G	T	0.0121	0.7482	3	2.50098e-08	0.0022	30.25
368	rs545104	C	T	0.0127	0.6164	11	8.08351e-11	0.002	40.3225
369	rs55717234	G	A	0.0122	0.5732	1	1.341e-10	0.0019	41.2299
370	rs55758152	A	G	0.0145	0.3263	5	1.05293e-12	0.002	52.5625
371	rs55852614	C	T	-0.0393	0.2474	2	3.287e-73	0.0022	319.11
372	rs55872725	T	C	0.0222	0.4037	16	1.46285e-30	0.0019	136.521
373	rs56112295	T	C	0.0154	0.2257	14	1.118e-10	0.0024	41.1736
374	rs56207600	A	G	0.0192	0.111	11	2.50098e-10	0.003	40.96
375	rs56239180	G	T	-0.0459	0.0237	3	1.85097e-13	0.0062	54.8078
376	rs56363908	G	A	-0.0382	0.0422	7	3.87793e-16	0.0047	66.0589
377	rs568267	T	C	0.0122	0.7431	18	2.22602e-08	0.0022	30.7521
378	rs57059662	C	T	0.0118	0.6774	5	5.63106e-09	0.002	34.81
379	rs5742915	C	T	0.0248	0.4605	15	9.3261e-39	0.0019	170.371
380	rs57513571	T	C	-0.0191	0.2004	17	7.02102e-16	0.0024	63.3351
381	rs5753518	A	G	0.0242	0.0899	22	5.03849e-13	0.0033	53.7778
382	rs57696574	C	A	0.0173	0.3981	20	4.50194e-18	0.002	74.8225
383	rs577289	T	A	-0.0125	0.2808	15	5.39399e-09	0.0021	35.4308
384	rs591668	A	G	-0.0174	0.396	3	1.99618e-19	0.0019	83.867
385	rs599004	T	C	-0.0157	0.2807	6	6.5283e-14	0.0021	55.8934
386	rs59950280	A	G	-0.0254	0.3316	4	7.31981e-36	0.002	161.29
387	rs59985551	T	C	-0.0313	0.2261	2	2.43388e-44	0.0022	202.415
388	rs60142646	TC	T	-0.0237	0.9479	2	2.49e-08	0.0042	31.8418
389	rs6028716	A	G	-0.021	0.2587	20	4.58247e-22	0.0022	91.1157
390	rs60389750	T	C	-0.0175	0.3139	18	1.05706e-16	0.0021	69.4444
391	rs60408354	A	G	0.0259	0.0732	7	1.15213e-12	0.0036	51.76
392	rs604723	C	T	-0.0166	0.7248	11	8.16018e-15	0.0021	62.4853
393	rs6054390	A	G	-0.0188	0.628	20	1.44511e-21	0.002	88.36
394	rs6054491	G	C	-0.0142	0.2404	20	2.15199e-10	0.0022	41.6612
395	rs6066122	G	C	0.0127	0.7631	20	1.75501e-08	0.0023	30.4896
396	rs60804050	A	G	-0.0217	0.2559	1	5.01303e-24	0.0021	106.778
397	rs6082354	C	A	-0.024	0.6675	20	1.18987e-32	0.002	144
398	rs610694	C	T	0.0136	0.4903	12	4.28746e-13	0.0019	51.2355
399	rs6142059	C	T	0.0116	0.4926	20	1.19001e-09	0.0019	37.2742
400	rs61729527	T	C	-0.0346	0.0519	8	4.85848e-16	0.0043	64.7463
401	rs61732778	A	G	0.023	0.071	3	3.13199e-10	0.0037	38.6413
402	rs61827272	C	T	0.0144	0.2754	1	7.89042e-12	0.0021	47.0204
403	rs61878760	A	G	0.019	0.0828	11	3.73603e-08	0.0034	31.2284
404	rs61919240	A	T	0.0137	0.3244	12	9.77012e-12	0.002	46.9225
405	rs61944841	A	G	0.0253	0.4138	13	3.54079e-37	0.002	160.023
406	rs62033029	A	G	-0.0141	0.2064	16	1.726e-09	0.0023	37.5822
407	rs62070319	T	C	-0.018	0.4427	16	2.54097e-20	0.002	81
408	rs62103240	A	G	0.0212	0.071	18	1.39701e-08	0.0037	32.8298
409	rs62106258	C	T	-0.0504	0.0486	2	6.44763e-31	0.0044	131.207
410	rs62143873	A	G	-0.0115	0.5033	2	1.193e-09	0.0019	36.6343
411	rs62370472	C	T	-0.0253	0.209	5	1.4471e-27	0.0023	121
412	rs62466110	C	T	-0.0371	0.067	7	5.74116e-20	0.0041	81.8804
413	rs62501195	C	A	-0.0198	0.1712	8	8.11335e-15	0.0025	62.7264
414	rs62515437	T	G	0.0369	0.2253	8	8.7882e-60	0.0023	257.393
415	rs62621812	A	G	0.0743	0.0204	7	3.16301e-27	0.0069	115.952
416	rs6425817	G	A	0.0157	0.6724	1	2.9847e-15	0.002	61.6225
417	rs6470771	C	A	-0.0268	0.1694	8	1.5449e-26	0.0025	114.918
418	rs6502935	T	C	-0.0125	0.7381	17	6.31495e-09	0.0022	32.2831
419	rs650508	C	G	-0.013	0.3008	2	1.86102e-10	0.002	42.25
420	rs6543146	G	T	0.0154	0.5579	2	4.18697e-16	0.0019	65.6953
421	rs655113	C	T	0.0188	0.3006	6	7.41822e-20	0.0021	80.1451
422	rs6570509	T	G	-0.0244	0.2868	6	1.2659e-31	0.0021	135.002
423	rs6582398	T	C	0.014	0.6002	12	1.13501e-12	0.002	49
424	rs6593210	A	G	0.0146	0.2081	7	4.88203e-10	0.0024	37.0069
425	rs664317	C	A	-0.0177	0.8375	10	4.49573e-12	0.0026	46.3447
426	rs66579625	CT	C	0.0178	0.5837	1	8.91046e-21	0.0019	87.7673
427	rs6675858	T	C	-0.0137	0.2141	1	2.40398e-09	0.0023	35.4802
428	rs6693481	C	T	-0.0143	0.6951	1	2.208e-12	0.002	51.1225
429	rs670318	C	T	0.0413	0.9515	1	2.52e-21	0.0044	88.1038
430	rs6721191	G	A	-0.0144	0.5779	2	3.1703e-14	0.0019	57.4404
431	rs6738207	A	G	0.0127	0.4007	2	4.14477e-11	0.0019	44.6787
432	rs6739278	C	T	-0.021	0.8079	2	1.27292e-18	0.0024	76.5625
433	rs67527161	C	T	-0.0182	0.209	10	5.79029e-15	0.0023	62.6163
434	rs67551338	T	C	0.0576	0.0615	12	1.044e-47	0.004	207.36
435	rs6762851	C	T	-0.0218	0.3573	3	1.49692e-28	0.002	118.81
436	rs67716382	C	G	0.0226	0.2214	2	1.65082e-23	0.0023	96.552
437	rs68049170	A	G	-0.0259	0.2764	10	2.6903e-34	0.0021	152.111
438	rs680882	G	T	0.0133	0.7606	7	1.98399e-09	0.0022	36.5475
439	rs684905	T	C	-0.0118	0.4176	20	7.10003e-10	0.0019	38.5706
440	rs6849302	G	A	0.0155	0.1977	4	7.10722e-11	0.0024	41.7101
441	rs6860245	C	G	0.0589	0.248	5	9.6605e-160	0.0022	716.779
442	rs6874142	G	T	0.0288	0.1138	5	5.14517e-20	0.0031	86.3101
443	rs6902109	G	A	-0.0167	0.5401	6	1.03395e-18	0.0019	77.2548
444	rs6931421	G	T	-0.0279	0.3224	6	2.30515e-43	0.002	194.603
445	rs6977416	A	G	0.0457	0.3338	7	1.4289e-113	0.002	522.122
446	rs700677	A	C	0.0173	0.3505	2	1.13006e-18	0.002	74.8225
447	rs7014590	C	T	-0.0228	0.2614	8	4.47713e-26	0.0022	107.405
448	rs7020491	T	C	-0.0178	0.4266	9	1.21899e-20	0.0019	87.7673
449	rs702886	G	A	0.012	0.3505	2	1.11199e-09	0.002	36
450	rs704660	T	C	0.0153	0.4095	11	2.27719e-15	0.0019	64.8449
451	rs7082659	C	T	0.0156	0.8663	10	2.273e-08	0.0028	31.0408
452	rs7095472	G	A	0.0267	0.5335	10	7.65597e-45	0.0019	197.476
453	rs7107356	G	A	0.0133	0.5068	11	1.85994e-12	0.0019	49
454	rs7129320	A	G	-0.0389	0.1661	11	7.28954e-53	0.0025	242.114
455	rs713467	A	G	0.0146	0.4345	15	3.09386e-14	0.0019	59.0471
456	rs71414738	T	C	0.015	0.1763	2	1.00201e-09	0.0025	36
457	rs7144307	C	T	-0.0122	0.3853	14	6.09705e-10	0.002	37.21
458	rs7185244	C	T	-0.0148	0.7759	16	1.39601e-10	0.0023	41.4064
459	rs718603	T	C	0.0131	0.2774	6	6.67898e-10	0.0021	38.9138
460	rs7220127	C	T	-0.0105	0.4264	17	4.60299e-08	0.0019	30.5402
461	rs7228151	C	T	-0.0185	0.206	18	3.18933e-15	0.0023	64.6975
462	rs7229520	A	G	-0.0224	0.6616	18	9.20874e-29	0.002	125.44
463	rs723149	G	A	-0.0276	0.5628	7	1.43186e-47	0.0019	211.014
464	rs72656010	C	T	-0.0668	0.1322	8	7.3114e-126	0.0028	569.163
465	rs72657800	C	T	-0.0219	0.0773	4	6.39102e-10	0.0035	39.1518
466	rs72695791	G	C	-0.0297	0.036	4	4.57604e-09	0.0051	33.9135
467	rs72721979	G	T	-0.0229	0.143	8	2.19887e-17	0.0027	71.9355
468	rs72771070	T	C	0.015	0.283	16	1.29688e-12	0.0021	51.0204
469	rs72809820	T	C	-0.0111	0.324	2	3.133e-08	0.002	30.8025
470	rs72829852	T	C	0.0309	0.0621	17	3.74024e-15	0.0039	62.7751
471	rs72841270	G	T	0.0294	0.1354	10	2.25216e-26	0.0028	110.25
472	rs7286917	G	A	0.0171	0.7461	22	5.18442e-14	0.0023	55.276
473	rs72894003	T	C	-0.0423	0.0647	6	1.89802e-28	0.0038	123.912
474	rs73006226	A	C	-0.0182	0.1267	11	2.22998e-10	0.0029	39.3864
475	rs7301341	C	T	-0.0255	0.3268	12	9.2747e-37	0.002	162.562
476	rs73052033	C	T	-0.0151	0.1851	3	4.79005e-10	0.0024	39.5851
477	rs73125634	T	G	-0.0195	0.2782	20	5.11446e-20	0.0021	86.2245
478	rs7320878	A	G	-0.015	0.6034	13	1.344e-14	0.0019	62.3269
479	rs7321635	C	A	-0.0132	0.6465	13	2.5781e-11	0.002	43.56
480	rs7328187	G	T	0.0116	0.4976	13	1.185e-09	0.0019	37.2742
481	rs73384223	C	T	-0.0205	0.1967	9	1.2659e-17	0.0024	72.9601
482	rs73413540	T	C	-0.0124	0.2248	11	4.42099e-08	0.0023	29.0662
483	rs7367519	C	T	0.0164	0.6846	1	4.68058e-16	0.002	67.24
484	rs73696333	G	C	0.0191	0.2012	7	3.19669e-15	0.0024	63.3351
485	rs73856768	C	T	-0.0247	0.0805	4	1.55418e-12	0.0035	49.8033
486	rs7418410	T	C	0.0155	0.4089	1	5.63638e-16	0.0019	66.5512
487	rs74379684	T	C	-0.0272	0.0751	15	4.39137e-14	0.0036	57.0864
488	rs7448554	A	C	-0.0132	0.4999	5	1.77296e-11	0.002	43.56
489	rs74494415	T	C	-0.0417	0.0398	18	1.8218e-17	0.0049	72.4236
490	rs7485647	A	G	-0.0261	0.844	12	1.04496e-23	0.0026	100.771
491	rs75022676	A	G	-0.0163	0.2079	2	2.84315e-12	0.0023	50.225
492	rs7522400	G	A	0.0129	0.7683	1	5.62497e-09	0.0022	34.3822
493	rs7543202	G	A	0.0129	0.6229	1	2.86484e-11	0.0019	46.097
494	rs7563362	G	A	0.0352	0.8566	2	3.27115e-39	0.0027	169.964
495	rs7570235	C	T	-0.0168	0.5911	2	2.08305e-18	0.0019	78.1828
496	rs75702986	A	G	-0.0163	0.1861	19	3.14196e-11	0.0025	42.5104
497	rs757834	C	T	0.0256	0.1856	7	1.24796e-25	0.0024	113.778
498	rs7598430	T	C	-0.016	0.5046	2	1.37088e-17	0.0019	70.9141
499	rs7610055	A	G	-0.0373	0.1207	3	3.55304e-38	0.0029	165.433
500	rs7633464	A	G	0.0175	0.4786	3	1.27497e-20	0.0019	84.8338
501	rs76364830	A	G	-0.0471	0.0634	8	2.70271e-33	0.0039	145.852
502	rs76517946	A	C	-0.0368	0.0814	2	1.69395e-26	0.0035	110.55
503	rs7679276	G	A	-0.033	0.9544	4	5.92652e-12	0.0048	47.2656
504	rs7689420	C	T	0.0466	0.8312	4	1.49589e-76	0.0025	347.45
505	rs76895963	G	T	0.1639	0.0207	12	8.2224e-112	0.0073	504.095
506	rs7701233	C	T	-0.0179	0.4283	5	5.12035e-21	0.0019	88.7562
507	rs772222	G	A	0.0121	0.2651	12	1.55199e-08	0.0021	33.1995
508	rs7731023	G	A	0.0166	0.5749	5	3.48177e-18	0.0019	76.3324
509	rs7735891	T	C	0.0259	0.4629	5	1.13999e-42	0.0019	185.82
510	rs77364196	A	G	-0.033	0.053	16	8.34834e-15	0.0043	58.8967
511	rs77447813	C	G	0.0224	0.087	20	3.20775e-11	0.0034	43.4048
512	rs7768382	C	T	-0.0201	0.4771	6	1.57109e-26	0.0019	111.914
513	rs77809369	T	C	0.0237	0.0642	16	9.8349e-10	0.0039	36.929
514	rs78000963	A	G	0.0169	0.1043	6	4.38702e-08	0.0031	29.7201
515	rs78051210	C	T	0.0263	0.0771	6	1.63493e-13	0.0036	53.3711
516	rs7816345	T	C	0.0255	0.1682	8	6.22444e-24	0.0025	104.04
517	rs781669	T	C	0.0164	0.5236	4	3.14123e-18	0.0019	74.5042
518	rs7826059	C	T	0.0114	0.6421	8	7.61395e-09	0.002	32.49
519	rs7828086	C	T	0.0135	0.2391	8	1.11099e-09	0.0022	37.655
520	rs78378222	G	T	0.138	0.0123	17	4.5144e-56	0.0087	251.605
521	rs78457529	T	C	-0.0904	0.0117	16	1.22096e-24	0.0088	105.529
522	rs7858712	G	A	0.0347	0.9144	9	1.04304e-24	0.0034	104.16
523	rs78766798	C	T	0.0319	0.0847	17	2.60976e-20	0.0035	83.0702
524	rs7902	G	A	0.0149	0.4469	11	5.21915e-15	0.0019	61.4986
525	rs7952436	T	C	-0.0453	0.0823	11	1.61808e-39	0.0034	177.516
526	rs798548	C	T	-0.0359	0.3006	7	2.85891e-68	0.0021	292.247
527	rs8000973	C	T	0.0134	0.5334	13	2.05022e-12	0.0019	49.7396
528	rs80132799	T	C	0.0231	0.0679	20	1.31199e-09	0.0038	36.9536
529	rs8017006	G	A	0.0122	0.3275	14	2.21998e-09	0.002	37.21
530	rs8018486	G	A	-0.0138	0.1914	14	1.17801e-08	0.0024	33.0625
531	rs8019890	A	C	0.025	0.5313	14	1.95884e-38	0.0019	173.13
532	rs8020095	A	G	-0.0145	0.15	14	4.53398e-08	0.0027	28.8409
533	rs80280630	T	C	-0.0168	0.1115	9	2.27898e-08	0.003	31.36
534	rs80295797	T	C	-0.0198	0.3265	1	3.8256e-23	0.002	98.01
535	rs8042578	G	C	0.0287	0.2426	15	2.28507e-38	0.0022	170.184
536	rs8054549	A	C	-0.0251	0.4486	16	3.37287e-39	0.0019	174.518
537	rs8084413	A	G	-0.0127	0.4693	18	3.24713e-11	0.0019	44.6787
538	rs8136517	C	T	0.0267	0.0652	22	6.58264e-12	0.0039	46.8698
539	rs822530	T	A	0.0255	0.7953	7	2.36102e-27	0.0024	112.891
540	rs839255	G	T	-0.0126	0.6847	3	8.38205e-10	0.0021	36
541	rs867529	C	G	0.0184	0.2796	2	1.00092e-18	0.0021	76.771
542	rs876122	G	A	0.0162	0.8788	6	2.186e-08	0.0029	31.2057
543	rs8904	A	G	-0.0157	0.363	14	1.523e-15	0.002	61.6225
544	rs900399	G	A	0.0164	0.3986	3	1.35394e-17	0.0019	74.5042
545	rs905938	C	T	0.0394	0.2649	1	8.42558e-77	0.0021	352.009
546	rs909220	A	G	-0.015	0.4443	14	3.24489e-15	0.0019	62.3269
547	rs9266244	A	G	-0.0427	0.7077	6	1.21004e-94	0.0021	413.444
548	rs9344126	C	T	-0.0185	0.5137	6	2.20597e-22	0.0019	94.8061
549	rs9375188	T	C	0.0136	0.4844	6	6.80143e-13	0.0019	51.2355
550	rs9385002	T	A	-0.0147	0.2394	6	3.26287e-11	0.0022	44.6467
551	rs9388490	T	C	0.0462	0.4394	6	1.3305e-130	0.0019	591.258
552	rs9391254	T	C	0.0166	0.3205	6	2.10184e-16	0.002	68.89
553	rs947099	A	G	0.0117	0.3536	10	2.70701e-09	0.002	34.2225
554	rs951366	C	T	0.0205	0.3932	1	9.15377e-27	0.0019	116.413
555	rs9517483	G	A	-0.0181	0.699	13	2.25996e-18	0.0021	74.288
556	rs9525326	G	A	-0.0184	0.1875	13	3.6241e-14	0.0024	58.7778
557	rs9568031	T	C	-0.0115	0.706	13	3.33903e-08	0.0021	29.9887
558	rs9590328	G	A	0.0153	0.1417	13	2.01999e-08	0.0027	32.1111
559	rs9594714	T	G	0.0144	0.3052	13	2.64789e-12	0.0021	47.0204
560	rs9610447	T	C	0.0152	0.7471	22	5.28567e-12	0.0022	47.7355
561	rs963317	G	A	-0.0136	0.6629	4	1.0311e-11	0.002	46.24
562	rs9634212	A	C	0.0471	0.221	12	8.59014e-95	0.0023	419.359
563	rs9636364	A	G	0.011	0.5429	2	5.09296e-09	0.0019	33.518
564	rs9669278	C	T	-0.0496	0.5183	12	5.2481e-151	0.0019	681.485
565	rs9809116	G	A	-0.016	0.4081	3	1.31311e-16	0.0019	70.9141
566	rs9828525	T	C	0.0121	0.4113	3	2.50801e-10	0.0019	40.5568
567	rs9832919	G	A	-0.0179	0.3574	3	7.89587e-20	0.002	80.1025
568	rs9838614	G	T	-0.0185	0.3881	3	1.21088e-21	0.0019	94.8061
569	rs987666	A	G	0.0185	0.1188	7	2.32702e-10	0.0029	40.6956
570	rs9894577	A	G	-0.031	0.318	17	1.39508e-52	0.002	240.25
571	rs9898189	G	C	-0.0163	0.6446	17	1.88018e-15	0.0021	60.2472
572	rs990315	C	T	-0.0115	0.6229	15	5.07002e-09	0.002	33.0625
573	rs9905385	G	A	-0.0339	0.6707	17	1.93999e-63	0.002	287.303
574	rs9957318	G	A	0.0187	0.348	18	1.02e-20	0.002	87.4225
SNP: single nucleotide polymorphism; Chr: chromosome; EA: effect allele; OA: other allele; Beta was obtained by allele-related effects; SE: standard error; EAF: effect allele frequency. Beta, SE, and Pval are SNP summary statistics.

## Sheet: Table S3
	SNP	EA	OA	Beta	EAF	Chr	SE	Pval	F
1	rs143384	G	A	-0.0796	0.4109	20	0.0136	5.26502e-09	34.2569
2	rs3771512	A	C	-0.0792	0.3275	2	0.0144	3.72701e-08	30.25
3	rs549201	T	C	-0.0765	0.664	18	0.014	4.897e-08	29.8584
4	rs7760841	T	C	0.1456	0.1663	6	0.0188	8.82267e-15	59.9801
SNP: single nucleotide polymorphism; Chr: chromosome; EA: effect allele; OA: other allele; Beta was obtained by allele-related effects; SE: standard error; EAF: effect allele frequency. Beta, SE, and Pval are SNP summary statistics.

## Sheet: Table S4
	SNP	EA	OA	Beta	EAF	SE	Pval	Chr	F
1	rs10750025	T	C	-0.0083554	0.681757	0.00136528	9.4e-10	11	37.4534
2	rs10828258	G	A	-0.00932641	0.319319	0.00135882	6.7e-12	10	47.1091
3	rs10862220	G	T	0.00840767	0.674897	0.00135051	4.8e-10	12	38.7575
4	rs10883618	A	G	0.0078103	0.372248	0.00130834	2.4e-09	10	35.6364
5	rs11039324	A	G	-0.0102105	0.403963	0.00128765	2.2e-15	11	62.8779
6	rs11077815	C	T	-0.00713336	0.623657	0.00130691	4.8e-08	17	29.7918
7	rs11150623	T	G	-0.00968813	0.644857	0.0013224	2.4e-13	16	53.6728
8	rs11152989	T	C	-0.00751226	0.312264	0.00136699	3.9e-08	6	30.2003
9	rs113825410	G	A	-0.00881182	0.224386	0.00151778	6.4e-09	1	33.7065
10	rs11548200	C	T	-0.016041	0.066034	0.00255177	3.3e-10	1	39.5166
11	rs11682482	G	T	0.00801894	0.680801	0.00135595	3.3e-09	2	34.9741
12	rs11732213	C	T	0.0091614	0.195605	0.00159593	9.4e-09	4	32.9531
13	rs11761141	G	T	-0.00789936	0.325697	0.00135132	5e-09	7	34.1718
14	rs11848096	C	T	-0.00750831	0.386669	0.00130696	9.2e-09	14	33.0035
15	rs12042959	G	A	0.0125663	0.14387	0.00181269	4.1e-12	1	48.0582
16	rs12461902	A	G	-0.00801134	0.329608	0.00135739	3.6e-09	19	34.8338
17	rs12747822	A	T	0.0117683	0.09792	0.00213998	3.8e-08	1	30.2418
18	rs12883788	T	C	-0.00779959	0.459747	0.00127443	9.4e-10	14	37.4552
19	rs13107325	T	C	-0.0242429	0.07488	0.00240623	7.1e-24	4	101.507
20	rs144333966	G	A	0.0304614	0.014646	0.00544615	2.2e-08	4	31.2839
21	rs1592	C	A	0.0074513	0.395455	0.00128817	7.3e-09	2	33.4594
22	rs2037735	T	C	-0.0112677	0.120628	0.00194308	6.7e-09	19	33.6271
23	rs205262	G	A	-0.00870949	0.26893	0.00142654	1e-09	6	37.275
24	rs2170670	A	G	-0.00708769	0.606925	0.0012972	4.7e-08	12	29.8535
25	rs2280406	A	G	-0.00996145	0.506176	0.00126505	3.4e-15	3	62.0054
26	rs2297600	G	T	-0.0115607	0.17194	0.00168167	6.2e-12	1	47.2592
27	rs2439823	G	A	-0.0072789	0.545578	0.00127453	1.1e-08	10	32.6161
28	rs2602731	G	A	-0.00766675	0.681058	0.00136907	2.1e-08	19	31.3597
29	rs2644135	G	C	0.00751192	0.655936	0.00133245	1.7e-08	1	31.7834
30	rs2645979	A	G	0.00861798	0.357204	0.00132024	6.7e-11	12	42.6094
31	rs273512	T	C	-0.00966507	0.405352	0.00129058	6.9e-14	19	56.0842
32	rs28519617	G	T	-0.00812933	0.269813	0.0014336	1.4e-08	3	32.1554
33	rs35711462	G	A	-0.0071659	0.511213	0.00126947	1.7e-08	5	31.8637
34	rs4109292	A	G	0.00735336	0.493943	0.00126787	6.6e-09	10	33.6374
35	rs4516268	A	C	0.00983008	0.193704	0.00160664	9.5e-10	17	37.4349
36	rs45583845	G	C	-0.0198998	0.034279	0.0036328	4.3e-08	14	30.0064
37	rs4643373	C	T	0.0077266	0.299973	0.00138223	2.3e-08	17	31.2476
38	rs4715208	G	A	-0.0083844	0.752863	0.00146572	1.1e-08	6	32.7222
39	rs4839898	A	G	0.0130564	0.109786	0.00206037	2.3e-10	6	40.1566
40	rs55680124	T	C	-0.010742	0.154913	0.00174984	8.3e-10	2	37.6854
41	rs57800857	C	A	0.00867607	0.36486	0.00132214	5.3e-11	4	43.0617
42	rs613872	T	G	-0.0147074	0.825829	0.00167052	1.3e-18	18	77.5119
43	rs62048402	A	G	-0.00987537	0.403579	0.00129011	1.9e-14	16	58.594
44	rs6763292	G	A	0.00958833	0.780939	0.00153076	3.8e-10	3	39.2348
45	rs7789719	C	T	0.00854199	0.782126	0.00153719	2.7e-08	7	30.879
46	rs7795394	A	T	0.00930493	0.624965	0.00130867	1.2e-12	7	50.5552
47	rs8010773	C	T	-0.00816754	0.38208	0.00130079	3.4e-10	14	39.4247
48	rs8011870	A	G	-0.00782739	0.288257	0.00140635	2.6e-08	14	30.9776
49	rs819167	G	A	-0.0157993	0.936466	0.00259282	1.1e-09	20	37.1305
50	rs830627	A	G	0.00742054	0.417471	0.00128505	7.7e-09	3	33.345
51	rs891387	C	T	0.00786028	0.49494	0.00126616	5.4e-10	18	38.5389
52	rs9366651	T	G	0.00948542	0.507037	0.00127132	8.6e-14	6	55.6677
53	rs9783304	T	G	0.00763598	0.689164	0.00136834	2.4e-08	11	31.1416
SNP: single nucleotide polymorphism; Chr: chromosome; EA: effect allele; OA: other allele; Beta was obtained by allele-related effects; SE: standard error; EAF: effect allele frequency. Beta, SE, and Pval are SNP summary statistics.

## Sheet: Table S5
		SNP	EA	OA	Beta	EAF	Chr	Pval	SE	F
HCC on ALM	1	rs113709737	T	C	0.76342	0.025427	2	2.4e-06	0.16185	22.2485
	2	rs12703769	T	C	-1.21669	0.992888	7	3.8e-06	0.263251	21.3609
	3	rs12926738	A	C	0.471212	0.0837923	16	4.82e-06	0.103059	20.9055
	4	rs150616816	A	G	1.27195	0.00566428	15	3.99e-06	0.275798	21.2695
	5	rs1536202	C	T	-0.749446	0.0702316	13	1.28e-06	0.154764	23.4499
	6	rs3747207	A	G	0.633406	0.226939	22	5.93e-21	0.0674465	88.1953
	7	rs867772	G	A	0.358984	0.711387	1	2.48e-06	0.0762144	22.1859
HCC on low HGS	1	rs113709737	T	C	0.76342	0.025427	2	2.4e-06	0.16185	22.2485
	2	rs12703769	T	C	-1.21669	0.992888	7	3.8e-06	0.263251	21.3609
	3	rs12926738	A	C	0.471212	0.0837923	16	4.82e-06	0.103059	20.9055
	4	rs1536202	C	T	-0.749446	0.0702316	13	1.28e-06	0.154764	23.4499
	5	rs17508510	T	A	-0.532284	0.129385	7	1.38e-06	0.110246	23.311
	6	rs3747207	A	G	0.633406	0.226939	22	5.93e-21	0.0674465	88.1953
	7	rs8100204	A	G	0.679004	0.158238	19	1.63e-19	0.0751477	81.6419
	8	rs867772	G	A	0.358984	0.711387	1	2.48e-06	0.0762144	22.1859
	9	rs967756	A	C	-0.326475	0.68243	14	1.19e-06	0.0672184	23.5898
HCC on WP	1	rs113709737	T	C	0.76342	0.025427	2	2.39525e-06	0.16185	22.2485
	2	rs12703769	T	C	-1.21669	0.992888	7	3.80443e-06	0.263251	21.3609
	3	rs12926738	A	C	0.471212	0.0837923	16	4.82492e-06	0.103059	20.9055
	4	rs150616816	A	G	1.27195	0.00566428	15	3.99034e-06	0.275798	21.2695
	5	rs1536202	C	T	-0.749446	0.0702316	13	1.28209e-06	0.154764	23.4499
	6	rs17508510	T	A	-0.532284	0.129385	7	1.37819e-06	0.110246	23.311
	7	rs3747207	A	G	0.633406	0.226939	22	5.92925e-21	0.0674465	88.1953
	8	rs867772	G	A	0.358984	0.711387	1	2.47503e-06	0.0762144	22.1859
	9	rs967756	A	C	-0.326475	0.68243	14	1.19215e-06	0.0672184	23.5898
HCC on CRP	1	rs12703769	T	C	-1.21669	0.992888	7	3.8e-06	0.263251	21.3609
	2	rs12926738	A	C	0.471212	0.0837923	16	4.82e-06	0.103059	20.9055
	3	rs150616816	A	G	1.27195	0.00566428	15	3.99e-06	0.275798	21.2695
	4	rs1536202	C	T	-0.749446	0.0702316	13	1.28e-06	0.154764	23.4499
	5	rs17508510	T	A	-0.532284	0.129385	7	1.38e-06	0.110246	23.311
	6	rs867772	G	A	0.358984	0.711387	1	2.48e-06	0.0762144	22.1859
	7	rs967756	A	C	-0.326475	0.68243	14	1.19e-06	0.0672184	23.5898
SNP: single nucleotide polymorphism; Chr: chromosome; EA: effect allele; OA: other allele; Beta was obtained by allele-related effects; SE: standard error; EAF: effect allele frequency. Beta, SE, and Pval are SNP summary statistics.

## Sheet: Table S6
	SNP	EA	OA	Beta	EAF	Chr	Pval	SE	F
1	rs10005035	G	C	-0.0175	0.2823	4	6.51e-17	0.0021	69.4444
2	rs10019221	T	G	-0.0124	0.5974	4	1.22e-10	0.0019	42.5928
3	rs1005723	T	C	0.0161	0.1908	1	1.79e-11	0.0024	45.0017
4	rs10068640	A	G	0.0112	0.3651	5	1.28e-08	0.002	31.36
5	rs10075249	T	C	0.0143	0.4952	5	4.56e-14	0.0019	56.6454
6	rs10107388	C	T	-0.0159	0.3691	8	6.95e-16	0.002	63.2025
7	rs10112506	G	A	-0.012	0.3898	8	5.76e-10	0.0019	39.8892
8	rs10123619	G	A	-0.0171	0.8425	9	4.05e-11	0.0026	43.2559
9	rs10128333	T	C	-0.0146	0.1676	10	9.51e-09	0.0025	34.1056
10	rs10171272	A	C	0.0136	0.3035	2	2.87e-11	0.002	46.24
11	rs10202845	G	A	-0.0288	0.1133	2	5.35e-22	0.003	92.16
12	rs10203320	C	T	0.0138	0.3289	2	7.86e-12	0.002	47.61
13	rs10205141	G	A	0.0241	0.0476	2	4.71e-08	0.0044	30.0005
14	rs10221831	T	C	0.03	0.0321	2	1.8e-08	0.0053	32.0399
15	rs10225945	G	A	-0.0146	0.1499	7	3.28e-08	0.0026	31.5325
16	rs10242866	T	C	0.0157	0.3983	7	3.66e-16	0.0019	68.2798
17	rs10283100	G	A	0.0575	0.9445	8	4.11e-44	0.0041	196.684
18	rs1035583	A	G	0.0148	0.6177	2	1.99e-14	0.0019	60.6759
19	rs10421750	T	G	-0.0145	0.312	19	5.73e-12	0.0021	47.6757
20	rs10461725	C	G	0.0134	0.6561	5	1.98e-11	0.002	44.89
21	rs10471339	G	C	-0.011	0.3823	5	1.45e-08	0.0019	33.518
22	rs1047891	A	C	0.0233	0.3159	2	5.7e-31	0.002	135.723
23	rs10483727	C	T	-0.0368	0.6109	14	6.73e-80	0.0019	375.136
24	rs1056747	G	A	-0.0155	0.4117	9	8.05e-16	0.0019	66.5512
25	rs10627558	CGT	C	-0.0181	0.2353	7	6.91e-16	0.0022	67.688
26	rs1063582	G	T	-0.0185	0.7649	8	1.12e-16	0.0022	70.7128
27	rs10637890	TTC	T	-0.0123	0.621	14	3.96e-10	0.002	37.8225
28	rs10749157	C	T	0.0113	0.3584	10	1.24e-08	0.002	31.9225
29	rs10776560	T	C	-0.0157	0.4995	10	7.88e-17	0.0019	68.2798
30	rs10793931	C	G	-0.0132	0.3555	9	3.23e-11	0.002	43.56
31	rs10796828	G	T	0.0154	0.6348	11	5.77e-15	0.002	59.29
32	rs10807137	T	C	-0.0455	0.825	6	5.68e-75	0.0025	331.24
33	rs10822117	G	A	-0.0176	0.237	10	4.24e-15	0.0022	64
34	rs10824307	C	G	-0.0194	0.6471	10	1.79e-22	0.002	94.09
35	rs10829226	A	G	-0.0112	0.6359	10	1.33e-08	0.002	31.36
36	rs10832963	G	T	-0.0203	0.7445	11	9.23e-21	0.0022	85.1426
37	rs10845408	T	C	0.0255	0.3538	12	3.25e-38	0.002	162.562
38	rs10858246	C	G	-0.0188	0.3183	9	2.35e-20	0.002	88.36
39	rs10922475	A	C	0.0159	0.5395	1	2.17e-17	0.0019	70.0305
40	rs10948	T	G	-0.0252	0.6638	19	3.43e-36	0.002	158.76
41	rs10975935	G	A	-0.0121	0.2464	9	4.15e-08	0.0022	30.25
42	rs10982888	A	T	-0.0328	0.1136	9	3.97e-28	0.003	119.538
43	rs11009928	G	A	-0.0148	0.2547	10	1.04e-11	0.0022	45.2562
44	rs11014285	A	G	0.0342	0.1654	10	2.89e-40	0.0026	173.024
45	rs11042717	C	T	-0.029	0.4896	11	4.04e-53	0.0019	232.964
46	rs11049704	G	C	-0.0183	0.293	12	1.1e-18	0.0021	75.9388
47	rs11068230	G	C	0.0238	0.8656	12	9.67e-18	0.0028	72.25
48	rs11070842	C	T	-0.0146	0.1631	15	1.3e-08	0.0026	31.5325
49	rs11098677	T	G	-0.0263	0.7875	4	3.94e-30	0.0023	130.754
50	rs11121615	T	C	-0.0202	0.6894	1	3.32e-23	0.002	102.01
51	rs111365325	T	C	-0.0271	0.2312	5	1.12e-33	0.0022	151.738
52	rs111612346	ATTCTT	A	-0.0138	0.6401	4	4.25e-12	0.002	47.61
53	rs111622870	C	T	-0.0282	0.0482	4	1.86e-10	0.0044	41.0764
54	rs11175919	A	G	0.0349	0.0262	12	3.16e-09	0.0059	34.9902
55	rs11178643	T	A	0.0109	0.3593	12	4.44e-08	0.002	29.7025
56	rs11187838	A	G	0.0394	0.4347	10	1.16e-94	0.0019	430.017
57	rs11191208	A	G	0.0147	0.2057	10	3.69e-10	0.0024	37.5156
58	rs11198591	A	G	0.0148	0.3684	10	4.91e-14	0.002	54.76
59	rs112021215	C	T	-0.0147	0.201	20	5.99e-09	0.0025	34.5744
60	rs112153300	A	G	0.0261	0.089	21	7.05e-15	0.0034	58.9282
61	rs11217863	A	G	-0.0268	0.1162	11	1.06e-19	0.003	79.8044
62	rs11221657	G	T	0.0179	0.1352	11	1.21e-10	0.0028	40.8686
63	rs112367251	TCTCACA	T	0.0179	0.357	9	1.29e-17	0.0021	72.6553
64	rs11243202	C	T	0.0302	0.486	6	2.83e-57	0.0019	252.643
65	rs112537273	C	T	-0.0212	0.2299	8	3.34e-21	0.0022	92.8595
66	rs11260035	A	G	0.015	0.2761	19	1.86e-12	0.0021	51.0204
67	rs11260623	T	G	0.0117	0.5085	1	4.86e-10	0.0019	37.9197
68	rs112873218	T	C	0.0216	0.1054	11	4.02e-12	0.0031	48.5494
69	rs113107560	G	T	-0.019	0.4118	1	6.99e-23	0.0019	100
70	rs113146332	C	G	0.0311	0.0381	17	2.99e-10	0.0049	40.2836
71	rs113232639	A	G	0.0327	0.493	18	4.79e-64	0.0019	296.202
72	rs113289555	T	G	-0.0206	0.2333	4	7.33e-20	0.0023	80.2193
73	rs113478686	CT	C	-0.0244	0.2292	16	3.76e-27	0.0023	112.544
74	rs113671109	C	T	-0.015	0.22	3	4.23e-11	0.0023	42.5331
75	rs11373507	GA	G	-0.0113	0.6294	19	1.12e-08	0.002	31.9225
76	rs113827862	C	T	-0.0235	0.0608	14	4.67e-09	0.004	34.5156
77	rs11424084	CA	C	0.0228	0.1403	10	7.24e-17	0.0027	71.3086
78	rs11461979	TA	T	0.0143	0.2649	3	9.8e-11	0.0022	42.25
79	rs115105539	C	G	0.0231	0.1667	8	7.83e-20	0.0025	85.3776
80	rs11580040	G	A	0.0325	0.08	1	6.76e-21	0.0035	86.2245
81	rs11590254	T	A	0.0186	0.3114	1	4.34e-20	0.002	86.49
82	rs115912456	G	A	0.0577	0.0412	5	3.69e-34	0.0047	150.715
83	rs116008080	A	G	-0.0415	0.0238	16	4.06e-11	0.0063	43.3925
84	rs116052377	A	G	0.0225	0.0809	4	7.89e-11	0.0035	41.3265
85	rs11605297	A	G	0.0146	0.2328	11	8.03e-11	0.0022	44.0413
86	rs11612462	G	T	0.015	0.1698	12	2.55e-09	0.0025	36
87	rs11629593	G	T	-0.0109	0.6158	15	4.42e-08	0.002	29.7025
88	rs11633371	T	G	0.0216	0.4764	15	7.49e-30	0.0019	129.241
89	rs116339650	G	A	-0.0175	0.127	4	1.05e-09	0.0029	36.415
90	rs116493405	A	G	0.0287	0.0537	3	9.52e-12	0.0042	46.6944
91	rs11672848	T	C	-0.0171	0.5246	19	7.73e-19	0.0019	81
92	rs11684531	G	A	-0.0172	0.1328	2	4.17e-10	0.0028	37.7347
93	rs1168768	T	C	0.0332	0.975	12	3.61e-08	0.006	30.6178
94	rs117068593	T	C	0.0403	0.1895	14	8.83e-62	0.0024	281.96
95	rs117203652	A	G	-0.0346	0.03	19	4.32e-10	0.0055	39.5755
96	rs11720869	A	G	0.0141	0.6686	3	2.54e-12	0.002	49.7025
97	rs11727162	T	C	-0.017	0.4987	4	2.15e-19	0.0019	80.0554
98	rs117335233	G	T	-0.0236	0.053	10	2.56e-08	0.0042	31.5737
99	rs1177765	C	T	-0.0232	0.4681	5	1.32e-34	0.0019	149.097
100	rs117818446	A	G	0.0423	0.0202	8	5.29e-10	0.0068	38.6957
101	rs117972846	G	T	0.0335	0.0285	17	5.47e-09	0.0057	34.5414
102	rs11867855	T	G	-0.0132	0.2372	17	2.93e-09	0.0022	36
103	rs1190540	G	A	0.0125	0.6983	14	1.62e-09	0.0021	35.4308
104	rs11959466	T	C	0.038	0.0564	5	2.24e-19	0.0042	81.8594
105	rs1202186	T	C	-0.012	0.6548	7	1.65e-09	0.002	36
106	rs12051245	C	T	0.0299	0.2318	16	2.56e-40	0.0022	184.713
107	rs12074850	G	A	0.0393	0.0898	1	2.72e-33	0.0033	141.826
108	rs12099669	A	G	0.0331	0.6962	12	1.39e-58	0.002	273.902
109	rs12150907	A	G	-0.0219	0.1977	19	7.22e-20	0.0024	83.2656
110	rs12185775	C	G	-0.0167	0.1172	20	3.66e-08	0.003	30.9878
111	rs12188208	C	A	-0.0195	0.2349	5	1.4e-18	0.0022	78.564
112	rs12230946	A	G	0.0271	0.0911	12	1.45e-16	0.0033	67.4389
113	rs12340775	A	G	-0.0287	0.0552	9	1.73e-11	0.0043	44.5479
114	rs12344515	T	C	-0.0163	0.2402	9	2.28e-13	0.0022	54.8946
115	rs12347137	C	A	-0.046	0.2023	9	9.8e-85	0.0024	367.361
116	rs12351226	T	C	0.0218	0.1712	9	9.13e-18	0.0025	76.0384
117	rs12423821	C	T	0.0161	0.1575	12	1.17e-09	0.0027	35.5569
118	rs12461874	A	C	-0.0181	0.2784	19	1.26e-17	0.0021	74.288
119	rs12483401	C	T	-0.0387	0.0216	21	9.22e-09	0.0067	33.3636
120	rs12512942	A	G	-0.0162	0.6376	4	1.58e-16	0.002	65.61
121	rs12517711	C	T	-0.0147	0.3917	5	2.79e-14	0.0019	59.8587
122	rs12519407	C	A	0.0181	0.2567	5	3.38e-17	0.0022	67.688
123	rs12533452	T	C	0.0237	0.1569	7	1.31e-19	0.0026	83.0902
124	rs12536902	A	C	0.0479	0.0143	7	3.66e-09	0.0081	34.9704
125	rs12541381	A	G	-0.0319	0.2575	8	2.81e-49	0.0022	210.25
126	rs12563442	C	T	0.0122	0.2669	1	9.93e-09	0.0021	33.7506
127	rs12616192	A	G	-0.0261	0.0676	2	6.83e-12	0.0038	47.1752
128	rs12655296	T	C	-0.011	0.6251	5	1.62e-08	0.002	30.25
129	rs12672217	A	G	0.0139	0.3609	7	1.33e-12	0.002	48.3025
130	rs12700901	A	C	-0.0184	0.4055	7	1.67e-21	0.0019	93.7839
131	rs12702693	T	C	0.0173	0.4542	7	6.56e-20	0.0019	82.9058
132	rs12713004	G	A	0.0367	0.7254	2	2.4e-68	0.0021	305.417
133	rs12724708	T	A	0.0243	0.3574	1	1.66e-35	0.002	147.623
134	rs12773500	T	C	0.0171	0.1375	10	5.05e-10	0.0028	37.2972
135	rs12831751	C	A	0.0172	0.2857	12	1.57e-16	0.0021	67.0839
136	rs12882130	G	C	-0.0202	0.3836	14	1.88e-24	0.002	102.01
137	rs12907139	A	G	-0.0149	0.5245	15	4.89e-15	0.0019	61.4986
138	rs1290786	T	C	-0.0143	0.4307	3	7.14e-14	0.0019	56.6454
139	rs12909863	C	G	0.0189	0.2512	15	6.05e-18	0.0022	73.8037
140	rs1291114	C	G	0.0173	0.8903	20	1.95e-08	0.0031	31.1436
141	rs12926103	A	G	0.0272	0.0661	16	9.6e-13	0.0038	51.2355
142	rs12943867	A	G	0.0184	0.3367	17	7.57e-20	0.002	84.64
143	rs12962050	A	G	0.0153	0.6445	18	1.52e-14	0.002	58.5225
144	rs13037813	C	T	0.0292	0.2391	20	1.71e-39	0.0022	176.165
145	rs13103161	A	T	-0.0284	0.3891	4	2.38e-48	0.0019	223.424
146	rs13109280	G	A	0.0131	0.6618	4	9.15e-11	0.002	42.9025
147	rs13123591	G	T	0.0185	0.3375	4	2.35e-20	0.002	85.5625
148	rs13127468	A	C	-0.0123	0.4629	4	9.86e-11	0.0019	41.9086
149	rs13170063	A	G	-0.0152	0.5921	5	4.11e-15	0.0019	64
150	rs1319012	A	T	-0.052	0.9259	6	3.3e-45	0.0037	197.516
151	rs13209685	T	G	0.0277	0.1594	6	7.49e-27	0.0026	113.504
152	rs1324538	A	T	0.0237	0.3836	6	1.73e-34	0.0019	155.593
153	rs1330826	C	G	0.0162	0.2268	9	1.04e-12	0.0023	49.6106
154	rs1340022	C	T	0.0118	0.4868	8	4.47e-10	0.0019	38.5706
155	rs1341215	A	G	0.0229	0.1374	9	6.32e-17	0.0027	71.9355
156	rs13430869	T	G	0.0272	0.7427	2	6.37e-37	0.0021	167.764
157	rs139163241	G	T	-0.0164	0.1394	7	1.79e-09	0.0027	36.8944
158	rs139921635	T	G	0.0385	0.0236	4	6.16e-10	0.0062	38.5601
159	rs140440099	A	G	0.0613	0.0234	3	1.45e-22	0.0063	94.676
160	rs1405227	A	G	0.0129	0.3167	1	1.57e-10	0.002	41.6025
161	rs140657345	TCCTC	T	-0.02	0.2519	15	5.53e-20	0.0022	82.6446
162	rs141641494	CT	C	-0.0115	0.3686	6	8.39e-09	0.002	33.0625
163	rs143355941	TGAGA	T	0.0189	0.4374	7	4.65e-23	0.0019	98.9501
164	rs143384	G	A	0.0725	0.4038	20	1e-200	0.0019	1456.02
165	rs143554698	T	C	-0.0257	0.1409	9	3.39e-21	0.0027	90.6022
166	rs144109601	A	C	-0.0278	0.0418	13	5.15e-09	0.0048	33.5434
167	rs144343497	TA	T	-0.0134	0.2164	2	5.06e-09	0.0023	33.9433
168	rs1443536	G	A	0.0218	0.305	4	1.91e-26	0.0021	107.764
169	rs1444628	T	C	0.024	0.6904	12	6.85e-32	0.002	144
170	rs144622623	GGTGTGTGTGT	G	0.0145	0.7462	5	4.67e-11	0.0022	43.4401
171	rs144627572	A	G	0.0439	0.0329	2	1.3e-16	0.0053	68.6084
172	rs145126099	TTGTCAGGTCTTTGTGGTGAGCTGAATTC	T	-0.0126	0.472	4	3.29e-11	0.0019	43.9778
173	rs147110934	T	G	-0.0722	0.0243	19	9.39e-32	0.0062	135.61
174	rs1472852	A	C	-0.0638	0.1582	4	8.22e-135	0.0026	602.136
175	rs148617731	CAG	C	0.041	0.0519	4	5.92e-22	0.0043	90.914
176	rs14976	T	C	0.0144	0.3057	2	1.43e-12	0.002	51.84
177	rs150188352	CAAT	C	0.0305	0.1935	1	8.43e-38	0.0024	161.502
178	rs151123488	CTGTGTGTGTG	C	0.0178	0.8668	18	5.07e-10	0.0029	37.6742
179	rs1514134	C	T	-0.0114	0.3849	1	3.57e-09	0.0019	36
180	rs1556659	T	C	0.0163	0.3818	10	7.19e-17	0.002	66.4225
181	rs1584011	G	T	0.0159	0.3559	11	9.78e-16	0.002	63.2025
182	rs165849	A	G	0.0157	0.6975	22	4.57e-14	0.0021	55.8934
183	rs16989695	A	G	-0.0139	0.5165	19	1.93e-13	0.0019	53.5208
184	rs17197114	C	T	0.0177	0.1772	14	1.54e-12	0.0025	50.1264
185	rs17246129	A	G	0.0254	0.3044	2	1.27e-35	0.002	161.29
186	rs17278379	C	T	0.0226	0.124	1	2.4e-15	0.0029	60.7325
187	rs1730028	G	T	0.0131	0.4174	3	7.39e-12	0.0019	47.5374
188	rs173135	T	C	-0.0341	0.115	17	3.25e-30	0.003	129.201
189	rs17400325	C	T	0.0345	0.0415	2	2.1e-13	0.0047	53.8818
190	rs17408561	G	A	0.0123	0.3908	2	6e-10	0.002	37.8225
191	rs17478946	G	A	-0.0192	0.3004	12	9.98e-21	0.0021	83.5918
192	rs17681189	A	C	-0.0131	0.4231	2	5.82e-12	0.0019	47.5374
193	rs17718736	A	C	0.0115	0.3226	3	1.39e-08	0.002	33.0625
194	rs177591	G	C	-0.0191	0.1489	7	1.51e-12	0.0027	50.0425
195	rs17773965	T	C	-0.0163	0.1412	2	1.51e-09	0.0027	36.4458
196	rs17818592	C	T	-0.0129	0.4367	16	1.23e-11	0.0019	46.097
197	rs1797070	A	G	0.0219	0.2684	1	4.93e-25	0.0021	108.755
198	rs1823217	G	A	-0.0181	0.6449	3	4.06e-20	0.002	81.9025
199	rs182798714	T	A	0.0376	0.0274	3	1.45e-09	0.0062	36.7784
200	rs1880318	A	G	0.0147	0.2039	7	6.86e-10	0.0024	37.5156
201	rs188617336	T	C	0.0138	0.2983	6	6.66e-11	0.0021	43.1837
202	rs1899040	T	C	0.0152	0.7962	2	9.04e-11	0.0023	43.6749
203	rs190823861	A	G	-0.0345	0.0466	4	2.09e-14	0.0045	58.7778
204	rs1933081	A	T	0.0267	0.0834	6	5.33e-15	0.0034	61.6687
205	rs199647708	A	G	0.0114	0.3969	2	3.43e-09	0.0019	36
206	rs200091076	GT	G	-0.0117	0.6464	1	6.92e-09	0.002	34.2225
207	rs200439	C	A	-0.0128	0.2207	1	1.51e-08	0.0023	30.9716
208	rs2005172	C	A	0.048	0.6397	17	2.35e-128	0.002	576
209	rs200739311	C	T	-0.0128	0.6188	3	1.55e-10	0.002	40.96
210	rs201570119	C	T	0.0194	0.2098	2	5.48e-17	0.0023	71.1456
211	rs2019203	A	C	0.0189	0.4909	17	1.84e-23	0.0019	98.9501
212	rs2025609	G	C	0.0186	0.8511	1	2e-12	0.0026	51.1775
213	rs2025808	A	C	0.0122	0.2541	1	1.72e-08	0.0022	30.7521
214	rs2035901	G	A	0.024	0.4679	4	9.43e-37	0.0019	159.557
215	rs2070598	A	G	0.0204	0.4559	14	6.36e-27	0.0019	115.28
216	rs2071450	T	C	-0.0174	0.3675	12	8.85e-19	0.002	75.69
217	rs2089111	G	C	-0.0172	0.267	12	1.73e-15	0.0022	61.124
218	rs2101017	T	C	-0.0223	0.8695	12	1.44e-15	0.0028	63.4298
219	rs2105333	G	T	-0.019	0.6648	6	1.7e-21	0.002	90.25
220	rs2112617	A	G	-0.0167	0.5294	17	1.07e-18	0.0019	77.2548
221	rs212526	C	T	0.0214	0.6007	1	3.84e-29	0.0019	126.859
222	rs2138374	C	T	-0.0149	0.696	2	2.79e-13	0.002	55.5025
223	rs2140619	G	A	0.0113	0.4128	7	5.18e-09	0.0019	35.3712
224	rs2142331	T	C	-0.0165	0.6023	8	1.38e-17	0.0019	75.4155
225	rs2181834	T	G	0.0254	0.5503	10	7.69e-41	0.0019	178.715
226	rs2188805	C	A	0.0114	0.3359	7	2e-08	0.002	32.49
227	rs2194411	A	G	0.0443	0.1283	3	2.43e-54	0.0029	233.352
228	rs2209098	C	T	0.024	0.3108	1	1.73e-32	0.002	144
229	rs2212926	A	C	-0.022	0.2106	21	7.75e-21	0.0023	91.4934
230	rs2229840	T	C	0.0341	0.1597	12	3.02e-40	0.0026	172.013
231	rs2230033	A	G	-0.0265	0.5644	21	3.49e-43	0.0019	194.529
232	rs2236096	C	T	0.018	0.2327	20	1.29e-15	0.0023	61.2476
233	rs2236406	C	T	0.0394	0.3493	9	1.26e-87	0.002	388.09
234	rs2237485	A	G	0.0191	0.2234	7	3.73e-17	0.0023	68.9622
235	rs2268718	T	C	0.0141	0.2704	6	3.24e-11	0.0021	45.0816
236	rs2270894	G	C	-0.0332	0.2034	3	1.25e-42	0.0024	191.361
237	rs2274351	T	C	0.017	0.5433	10	3.07e-19	0.0019	80.0554
238	rs2283200	T	C	-0.0281	0.0559	11	1.48e-11	0.0042	44.7625
239	rs2287821	T	C	-0.0153	0.5091	19	6.95e-16	0.0019	64.8449
240	rs2289629	A	G	-0.0148	0.3451	17	8.02e-14	0.002	54.76
241	rs2296316	C	T	-0.0192	0.4643	14	1.59e-23	0.0019	102.116
242	rs2303423	C	T	0.0168	0.1095	4	2.64e-08	0.003	31.36
243	rs2305141	G	A	0.0183	0.5961	2	1.07e-21	0.0019	92.7673
244	rs2324154	A	C	0.015	0.5096	4	1.92e-15	0.0019	62.3269
245	rs234640	T	C	-0.0131	0.5142	1	3.87e-12	0.0019	47.5374
246	rs2347603	A	T	-0.0181	0.7418	2	5.65e-17	0.0022	67.688
247	rs2347808	A	G	-0.0125	0.5139	18	5.79e-11	0.0019	43.2825
248	rs2362487	G	C	0.0154	0.2473	10	3.57e-12	0.0022	49
249	rs2390669	C	A	0.0174	0.1289	2	7e-10	0.0028	38.6173
250	rs244711	T	C	0.0279	0.686	5	1.54e-37	0.0022	160.829
251	rs246177	T	C	0.0214	0.3681	16	2.04e-27	0.002	114.49
252	rs2490302	A	T	0.0221	0.9137	10	6.24e-11	0.0034	42.25
253	rs249677	A	C	-0.0109	0.6333	5	2.4e-08	0.002	29.7025
254	rs2521349	A	G	0.0155	0.3847	17	2.01e-15	0.0019	66.5512
255	rs2529090	G	C	0.0136	0.181	7	3.39e-08	0.0025	29.5936
256	rs2545339	G	A	0.0115	0.6288	5	3.48e-09	0.002	33.0625
257	rs2569888	A	G	0.0133	0.2449	6	2.29e-09	0.0022	36.5475
258	rs2578565	T	C	-0.0141	0.6575	5	1.37e-12	0.002	49.7025
259	rs258794	T	G	0.0147	0.2764	5	6.23e-12	0.0021	49
260	rs261223	C	A	0.0175	0.3702	5	2.3e-19	0.0019	84.8338
261	rs2648725	A	T	0.0165	0.2134	10	8.2e-13	0.0023	51.465
262	rs2663126	A	G	-0.0139	0.6905	15	1.36e-11	0.0021	43.8118
263	rs2676298	T	C	-0.0269	0.853	17	2.39e-23	0.0027	99.2606
264	rs2717008	C	T	-0.0127	0.3835	2	4.99e-11	0.0019	44.6787
265	rs2748501	A	G	-0.0195	0.4395	6	1.31e-24	0.0019	105.332
266	rs2754255	G	A	-0.0153	0.2245	6	1.05e-11	0.0023	44.2514
267	rs2763263	A	T	-0.017	0.2445	6	1.37e-14	0.0022	59.7107
268	rs2764264	T	C	0.0203	0.6954	6	5.07e-23	0.0021	93.4444
269	rs2788213	A	G	0.0123	0.7104	6	3.8e-09	0.0021	34.3061
270	rs2789365	T	C	-0.0145	0.4807	1	1.14e-14	0.0019	58.241
271	rs2791654	A	G	-0.0239	0.7062	1	1.21e-28	0.0022	118.019
272	rs2807339	C	T	0.0162	0.7586	1	1.24e-13	0.0022	54.2231
273	rs2812208	C	G	0.1156	0.021	13	5.51e-68	0.0066	306.781
274	rs28379706	C	T	0.0114	0.3931	22	4.49e-09	0.002	32.49
275	rs28485212	T	C	-0.0188	0.1494	17	1.24e-12	0.0027	48.4829
276	rs28529055	T	G	-0.0147	0.4368	14	1.88e-14	0.0019	59.8587
277	rs28529426	T	C	-0.0168	0.1711	7	5.82e-11	0.0026	41.7515
278	rs28592876	A	G	0.03	0.2051	12	9.09e-38	0.0023	170.132
279	rs28678024	G	A	-0.0119	0.2854	14	1.9e-08	0.0021	32.1111
280	rs2871865	G	C	-0.0493	0.1159	15	3.4e-62	0.003	270.054
281	rs2871960	C	A	0.0469	0.4448	3	2.17e-135	0.0019	609.31
282	rs28736838	T	C	-0.0117	0.3017	1	1.07e-08	0.002	34.2225
283	rs2885697	T	G	-0.0323	0.665	1	9.21e-60	0.002	260.823
284	rs291979	A	G	0.0242	0.2289	10	6.76e-27	0.0023	110.707
285	rs2923411	C	T	0.0127	0.5946	8	4.77e-11	0.0019	44.6787
286	rs2925155	T	C	-0.015	0.2612	8	5.47e-12	0.0022	46.4876
287	rs293517	C	T	-0.013	0.7011	6	2.8e-10	0.0021	38.322
288	rs2971857	A	G	-0.0119	0.5752	2	3.7e-10	0.0019	39.2271
289	rs2978362	T	C	0.0106	0.5326	18	2.85e-08	0.0019	31.1247
290	rs3033487	TCC	T	0.0153	0.8119	1	1.93e-10	0.0024	40.6406
291	rs3063063	TGAA	T	-0.0182	0.6862	2	2.57e-19	0.002	82.81
292	rs3103223	C	T	0.0126	0.7397	4	6.02e-09	0.0022	32.8017
293	rs310796	T	G	0.0142	0.6811	12	2.53e-12	0.002	50.41
294	rs3116194	A	T	-0.0295	0.0978	2	8.29e-21	0.0032	84.9854
295	rs3116602	G	T	-0.0612	0.2153	13	9.53e-155	0.0023	708.023
296	rs31196	A	C	-0.0107	0.5724	5	2.07e-08	0.0019	31.7147
297	rs3184504	C	T	0.0183	0.517	12	2.71e-22	0.0019	92.7673
298	rs3205136	A	C	-0.0184	0.0952	9	1.85e-08	0.0033	31.0891
299	rs331917	G	A	-0.0127	0.5803	5	3.54e-11	0.0019	44.6787
300	rs336630	T	C	-0.0106	0.43	3	2.9e-08	0.0019	31.1247
301	rs33973388	T	G	0.0249	0.4353	18	1.45e-38	0.0019	171.748
302	rs33986149	CA	C	-0.0154	0.3883	5	2.23e-15	0.0019	65.6953
303	rs34287	A	G	0.0187	0.341	5	1.17e-20	0.002	87.4225
304	rs34312629	G	C	-0.017	0.2613	3	2.12e-15	0.0021	65.5329
305	rs34313173	TA	T	-0.0284	0.4475	5	3.17e-50	0.0019	223.424
306	rs34338597	G	A	-0.0112	0.3832	12	7.88e-09	0.0019	34.7479
307	rs34345560	A	G	0.0219	0.1952	11	7.1e-20	0.0024	83.2656
308	rs34390533	A	C	-0.0257	0.248	3	6.69e-32	0.0022	136.465
309	rs34522021	T	C	0.0126	0.4547	9	3.38e-11	0.0019	43.9778
310	rs34548509	GA	G	0.0118	0.3574	4	3.2e-09	0.002	34.81
311	rs34654458	ATTT	A	-0.0191	0.5784	1	5.72e-24	0.0019	101.055
312	rs34776209	T	C	-0.0317	0.2475	7	1.78e-47	0.0022	207.622
313	rs34788019	CA	C	-0.0139	0.5433	2	2.84e-13	0.0019	53.5208
314	rs34879158	C	A	-0.0363	0.263	20	1.55e-63	0.0022	272.25
315	rs35073631	C	T	0.0112	0.4331	18	5.92e-09	0.0019	34.7479
316	rs350832	A	G	-0.0165	0.7709	19	3.44e-13	0.0023	51.465
317	rs35086476	GA	G	0.0109	0.4971	8	8.43e-09	0.0019	32.9114
318	rs35166681	TA	T	0.0214	0.159	6	1.55e-16	0.0026	67.7456
319	rs35223841	GAA	G	0.0106	0.3891	2	4.25e-08	0.0019	31.1247
320	rs35230100	CATAT	C	-0.0262	0.4328	14	4.42e-40	0.002	171.61
321	rs35288270	C	T	-0.0328	0.1344	10	3.43e-32	0.0028	137.224
322	rs35631698	GC	G	0.0145	0.3746	21	2.59e-13	0.002	52.5625
323	rs35811052	G	A	-0.0148	0.2559	16	8.84e-12	0.0022	45.2562
324	rs35963161	A	G	-0.0157	0.4757	20	7.46e-16	0.0019	68.2798
325	rs36000545	G	A	-0.022	0.3957	17	2.56e-29	0.002	121
326	rs36012032	A	C	0.0298	0.091	3	9.93e-20	0.0033	81.5464
327	rs36016415	AC	A	-0.0275	0.5397	15	3.22e-47	0.0019	209.488
328	rs36048468	T	C	0.0254	0.2088	5	9.34e-28	0.0023	121.958
329	rs36052389	AT	A	0.0132	0.4554	4	5.27e-12	0.0019	48.2659
330	rs370927791	CT	C	-0.0208	0.4962	6	4.99e-25	0.002	108.16
331	rs372987459	TAC	T	0.0147	0.6042	6	6.85e-14	0.002	54.0225
332	rs373736365	G	T	0.0189	0.7157	15	4.53e-18	0.0022	73.8037
333	rs373966865	CA	C	0.0389	0.1758	9	1.84e-53	0.0025	242.114
334	rs3764002	T	C	0.028	0.2617	12	4.47e-39	0.0021	177.778
335	rs3768495	T	C	-0.0178	0.7173	1	1.07e-17	0.0021	71.8458
336	rs3769598	G	A	0.0171	0.1438	2	1.32e-10	0.0027	40.1111
337	rs377599	T	C	0.0217	0.383	1	3.5e-29	0.0019	130.44
338	rs3782232	A	G	-0.0339	0.0712	12	2.41e-20	0.0037	83.9452
339	rs3782811	A	C	-0.0165	0.2507	12	3.96e-14	0.0022	56.25
340	rs3818416	C	A	0.0279	0.7645	13	2.01e-35	0.0022	160.829
341	rs3822742	A	C	0.0162	0.3706	5	1.03e-16	0.002	65.61
342	rs3828729	G	A	-0.016	0.3094	6	4.67e-15	0.002	64
343	rs395980	G	T	-0.0184	0.2635	4	1.02e-17	0.0021	76.771
344	rs40270	C	A	0.0151	0.7724	5	1.9e-11	0.0022	47.1095
345	rs4073154	G	A	0.0274	0.7784	3	1.92e-33	0.0023	141.921
346	rs4076108	T	A	0.0174	0.2449	3	2.3e-15	0.0022	62.5537
347	rs4077103	A	C	-0.0143	0.8426	8	4.18e-08	0.0026	30.25
348	rs4121583	T	C	0.0118	0.6192	18	4.62e-09	0.002	34.81
349	rs41311445	C	A	-0.0328	0.0958	22	4.73e-24	0.0032	105.063
350	rs42039	T	C	0.0481	0.2444	7	3.53e-106	0.0022	478.019
351	rs4244809	A	G	-0.0262	0.2082	11	5.55e-29	0.0023	129.762
352	rs4252548	T	C	-0.0753	0.0218	19	2.96e-31	0.0065	134.203
353	rs4282339	A	G	-0.0311	0.2075	5	6.16e-41	0.0023	182.837
354	rs4287835	C	T	0.0147	0.534	20	9.94e-15	0.0019	59.8587
355	rs4380799	G	T	-0.0255	0.39	6	6.45e-33	0.0021	147.449
356	rs4383083	A	G	0.0111	0.6466	15	2.91e-08	0.002	30.8025
357	rs447352	T	C	-0.0181	0.1408	5	6.62e-10	0.0029	38.9548
358	rs4504126	C	A	0.046	0.0275	3	1.62e-15	0.0058	62.9013
359	rs45528934	T	C	0.0262	0.1623	14	1.97e-24	0.0026	101.544
360	rs4602848	G	A	0.016	0.6812	8	3.14e-15	0.002	64
361	rs4622329	A	G	0.0149	0.3496	12	8.62e-14	0.002	55.5025
362	rs4640244	G	A	-0.02	0.3993	17	3.81e-25	0.0019	110.803
363	rs4655345	G	A	-0.0246	0.3974	1	5.81e-38	0.0019	167.634
364	rs4682483	A	G	-0.0165	0.1534	3	2.65e-10	0.0026	40.2737
365	rs4683435	G	A	0.0144	0.7723	3	1.6e-10	0.0022	42.843
366	rs4735761	C	A	0.0331	0.2857	8	3.66e-56	0.0021	248.438
367	rs4748008	C	T	-0.0125	0.4346	10	8.95e-11	0.0019	43.2825
368	rs4752689	A	G	0.0205	0.5839	10	1.36e-26	0.0019	116.413
369	rs4807472	C	T	-0.0158	0.6764	19	8.18e-15	0.002	62.41
370	rs4815952	C	T	-0.0161	0.5221	20	1.24e-16	0.0019	71.8033
371	rs4818280	T	C	-0.0124	0.6269	21	2.84e-10	0.002	38.44
372	rs4847378	T	G	0.0136	0.6121	1	1.64e-12	0.0019	51.2355
373	rs4852257	G	T	-0.0231	0.5763	2	6.21e-34	0.0019	147.814
374	rs4865956	A	T	-0.0258	0.6965	5	3.85e-36	0.0021	150.939
375	rs488621	G	A	0.0191	0.4688	2	2.86e-24	0.0019	101.055
376	rs4900578	T	A	-0.0177	0.3688	14	1.76e-19	0.002	78.3225
377	rs4932439	G	A	-0.0151	0.8254	15	1.43e-09	0.0025	36.4816
378	rs4938359	G	A	-0.0156	0.2024	11	3.24e-11	0.0024	42.25
379	rs4940874	G	A	0.0148	0.8119	18	1.24e-09	0.0024	38.0278
380	rs4965298	T	C	-0.0119	0.7127	15	1.81e-08	0.0021	32.1111
381	rs496783	G	A	-0.0124	0.4648	10	8.13e-11	0.0019	42.5928
382	rs4976262	C	T	-0.0245	0.3156	5	4.37e-33	0.002	150.063
383	rs532499	C	T	-0.0127	0.7413	13	4.9e-09	0.0022	33.3244
384	rs543650	G	T	0.025	0.5987	6	1.49e-37	0.002	156.25
385	rs544136	G	T	0.0121	0.7482	3	2.5e-08	0.0022	30.25
386	rs55717234	G	A	0.0122	0.5732	1	1.34e-10	0.0019	41.2299
387	rs55758152	A	G	0.0145	0.3263	5	1.05e-12	0.002	52.5625
388	rs55852614	C	T	-0.0393	0.2474	2	3.29e-73	0.0022	319.11
389	rs55980611	A	C	0.0164	0.1457	2	4.22e-09	0.0028	34.3061
390	rs56112295	T	C	0.0154	0.2257	14	1.12e-10	0.0024	41.1736
391	rs56207600	A	G	0.0192	0.111	11	2.5e-10	0.003	40.96
392	rs56239180	G	T	-0.0459	0.0237	3	1.85e-13	0.0062	54.8078
393	rs56363908	G	A	-0.0382	0.0422	7	3.88e-16	0.0047	66.0589
394	rs568267	T	C	0.0122	0.7431	18	2.23e-08	0.0022	30.7521
395	rs57059662	C	T	0.0118	0.6774	5	5.63e-09	0.002	34.81
396	rs5742915	C	T	0.0248	0.4605	15	9.33e-39	0.0019	170.371
397	rs57513571	T	C	-0.0191	0.2004	17	7.02e-16	0.0024	63.3351
398	rs5753518	A	G	0.0242	0.0899	22	5.04e-13	0.0033	53.7778
399	rs5763821	C	A	0.0191	0.3907	22	1.06e-21	0.002	91.2025
400	rs57696574	C	A	0.0173	0.3981	20	4.5e-18	0.002	74.8225
401	rs577289	T	A	-0.0125	0.2808	15	5.39e-09	0.0021	35.4308
402	rs57791149	C	T	-0.0173	0.4024	17	3.26e-19	0.0019	82.9058
403	rs5786398	CT	C	-0.0177	0.3773	10	1.54e-17	0.0021	71.0408
404	rs5812543	GT	G	0.0135	0.6915	15	2.65e-10	0.0021	41.3265
405	rs591668	A	G	-0.0174	0.396	3	2e-19	0.0019	83.867
406	rs599004	T	C	-0.0157	0.2807	6	6.53e-14	0.0021	55.8934
407	rs59985551	T	C	-0.0313	0.2261	2	2.43e-44	0.0022	202.415
408	rs6000886	C	T	0.0131	0.6482	22	5.88e-11	0.002	42.9025
409	rs60142646	TC	T	-0.0237	0.9479	2	2.49e-08	0.0042	31.8418
410	rs6028716	A	G	-0.021	0.2587	20	4.58e-22	0.0022	91.1157
411	rs60389750	T	C	-0.0175	0.3139	18	1.06e-16	0.0021	69.4444
412	rs60408354	A	G	0.0259	0.0732	7	1.15e-12	0.0036	51.76
413	rs604723	C	T	-0.0166	0.7248	11	8.16e-15	0.0021	62.4853
414	rs6054390	A	G	-0.0188	0.628	20	1.45e-21	0.002	88.36
415	rs6054491	G	C	-0.0142	0.2404	20	2.15e-10	0.0022	41.6612
416	rs6066122	G	C	0.0127	0.7631	20	1.76e-08	0.0023	30.4896
417	rs60804050	A	G	-0.0217	0.2559	1	5.01e-24	0.0021	106.778
418	rs6082354	C	A	-0.024	0.6675	20	1.19e-32	0.002	144
419	rs61397287	T	A	0.0235	0.0747	2	4.45e-11	0.0036	42.6119
420	rs6142059	C	T	0.0116	0.4926	20	1.19e-09	0.0019	37.2742
421	rs61528919	C	T	0.014	0.3609	16	3.33e-12	0.002	49
422	rs61729527	T	C	-0.0346	0.0519	8	4.86e-16	0.0043	64.7463
423	rs61732778	A	G	0.023	0.071	3	3.13e-10	0.0037	38.6413
424	rs61827272	C	T	0.0144	0.2754	1	7.89e-12	0.0021	47.0204
425	rs61878760	A	G	0.019	0.0828	11	3.74e-08	0.0034	31.2284
426	rs61919240	A	T	0.0137	0.3244	12	9.77e-12	0.002	46.9225
427	rs61944841	A	G	0.0253	0.4138	13	3.54e-37	0.002	160.023
428	rs62033029	A	G	-0.0141	0.2064	16	1.73e-09	0.0023	37.5822
429	rs62070319	T	C	-0.018	0.4427	16	2.54e-20	0.002	81
430	rs62103240	A	G	0.0212	0.071	18	1.4e-08	0.0037	32.8298
431	rs62143873	A	G	-0.0115	0.5033	2	1.19e-09	0.0019	36.6343
432	rs62466110	C	T	-0.0371	0.067	7	5.74e-20	0.0041	81.8804
433	rs62501195	C	A	-0.0198	0.1712	8	8.11e-15	0.0025	62.7264
434	rs62515437	T	G	0.0369	0.2253	8	8.79e-60	0.0023	257.393
435	rs62621812	A	G	0.0743	0.0204	7	3.16e-27	0.0069	115.952
436	rs6425817	G	A	0.0157	0.6724	1	2.98e-15	0.002	61.6225
437	rs6470771	C	A	-0.0268	0.1694	8	1.54e-26	0.0025	114.918
438	rs650508	C	G	-0.013	0.3008	2	1.86e-10	0.002	42.25
439	rs6505216	T	G	-0.0498	0.233	17	1.83e-101	0.0023	468.817
440	rs6543146	G	T	0.0154	0.5579	2	4.19e-16	0.0019	65.6953
441	rs655113	C	T	0.0188	0.3006	6	7.42e-20	0.0021	80.1451
442	rs6570509	T	G	-0.0244	0.2868	6	1.27e-31	0.0021	135.002
443	rs6582398	T	C	0.014	0.6002	12	1.14e-12	0.002	49
444	rs6593210	A	G	0.0146	0.2081	7	4.88e-10	0.0024	37.0069
445	rs664317	C	A	-0.0177	0.8375	10	4.5e-12	0.0026	46.3447
446	rs66579625	CT	C	0.0178	0.5837	1	8.91e-21	0.0019	87.7673
447	rs6675858	T	C	-0.0137	0.2141	1	2.4e-09	0.0023	35.4802
448	rs6693481	C	T	-0.0143	0.6951	1	2.21e-12	0.002	51.1225
449	rs670318	C	T	0.0413	0.9515	1	2.52e-21	0.0044	88.1038
450	rs6721191	G	A	-0.0144	0.5779	2	3.17e-14	0.0019	57.4404
451	rs6738207	A	G	0.0127	0.4007	2	4.14e-11	0.0019	44.6787
452	rs6739278	C	T	-0.021	0.8079	2	1.27e-18	0.0024	76.5625
453	rs67527161	C	T	-0.0182	0.209	10	5.79e-15	0.0023	62.6163
454	rs67551338	T	C	0.0576	0.0615	12	1.04e-47	0.004	207.36
455	rs6762851	C	T	-0.0218	0.3573	3	1.5e-28	0.002	118.81
456	rs67716382	C	G	0.0226	0.2214	2	1.65e-23	0.0023	96.552
457	rs6789000	T	G	0.0121	0.6449	3	1.61e-09	0.002	36.6025
458	rs68049170	A	G	-0.0259	0.2764	10	2.69e-34	0.0021	152.111
459	rs680882	G	T	0.0133	0.7606	7	1.98e-09	0.0022	36.5475
460	rs6821305	C	A	0.0204	0.399	4	3.15e-26	0.0019	115.28
461	rs684905	T	C	-0.0118	0.4176	20	7.1e-10	0.0019	38.5706
462	rs6849302	G	A	0.0155	0.1977	4	7.11e-11	0.0024	41.7101
463	rs6902109	G	A	-0.0167	0.5401	6	1.03e-18	0.0019	77.2548
464	rs6931421	G	T	-0.0279	0.3224	6	2.31e-43	0.002	194.603
465	rs6977416	A	G	0.0457	0.3338	7	1.43e-113	0.002	522.122
466	rs700677	A	C	0.0173	0.3505	2	1.13e-18	0.002	74.8225
467	rs7007389	A	T	-0.0134	0.3727	8	2.94e-11	0.002	44.89
468	rs7014590	C	T	-0.0228	0.2614	8	4.48e-26	0.0022	107.405
469	rs7020491	T	C	-0.0178	0.4266	9	1.22e-20	0.0019	87.7673
470	rs702886	G	A	0.012	0.3505	2	1.11e-09	0.002	36
471	rs704660	T	C	0.0153	0.4095	11	2.28e-15	0.0019	64.8449
472	rs7082659	C	T	0.0156	0.8663	10	2.27e-08	0.0028	31.0408
473	rs7095472	G	A	0.0267	0.5335	10	7.66e-45	0.0019	197.476
474	rs7107356	G	A	0.0133	0.5068	11	1.86e-12	0.0019	49
475	rs7129320	A	G	-0.0389	0.1661	11	7.29e-53	0.0025	242.114
476	rs713467	A	G	0.0146	0.4345	15	3.09e-14	0.0019	59.0471
477	rs71414738	T	C	0.015	0.1763	2	1e-09	0.0025	36
478	rs71463518	AT	A	-0.0132	0.319	10	2.92e-10	0.0021	39.5102
479	rs71635721	G	C	0.0316	0.0649	3	3.46e-16	0.0039	65.6515
480	rs7185244	C	T	-0.0148	0.7759	16	1.4e-10	0.0023	41.4064
481	rs718603	T	C	0.0131	0.2774	6	6.68e-10	0.0021	38.9138
482	rs7220127	C	T	-0.0105	0.4264	17	4.6e-08	0.0019	30.5402
483	rs7228151	C	T	-0.0185	0.206	18	3.19e-15	0.0023	64.6975
484	rs7229520	A	G	-0.0224	0.6616	18	9.21e-29	0.002	125.44
485	rs723149	G	A	-0.0276	0.5628	7	1.43e-47	0.0019	211.014
486	rs72656010	C	T	-0.0668	0.1322	8	7.31e-126	0.0028	569.163
487	rs72657800	C	T	-0.0219	0.0773	4	6.39e-10	0.0035	39.1518
488	rs72695791	G	C	-0.0297	0.036	4	4.58e-09	0.0051	33.9135
489	rs72721979	G	T	-0.0229	0.143	8	2.2e-17	0.0027	71.9355
490	rs72726050	C	T	-0.0192	0.0958	15	1.84e-08	0.0034	31.8893
491	rs72771070	T	C	0.015	0.283	16	1.3e-12	0.0021	51.0204
492	rs72801843	A	T	0.0313	0.3015	16	8.83e-52	0.0021	222.152
493	rs72829852	T	C	0.0309	0.0621	17	3.74e-15	0.0039	62.7751
494	rs7286917	G	A	0.0171	0.7461	22	5.18e-14	0.0023	55.276
495	rs72894003	T	C	-0.0423	0.0647	6	1.9e-28	0.0038	123.912
496	rs73006226	A	C	-0.0182	0.1267	11	2.23e-10	0.0029	39.3864
497	rs7301341	C	T	-0.0255	0.3268	12	9.27e-37	0.002	162.562
498	rs73052033	C	T	-0.0151	0.1851	3	4.79e-10	0.0024	39.5851
499	rs73197345	A	T	0.0211	0.1367	21	3.55e-14	0.0028	56.787
500	rs7320878	A	G	-0.015	0.6034	13	1.34e-14	0.0019	62.3269
501	rs7321635	C	A	-0.0132	0.6465	13	2.58e-11	0.002	43.56
502	rs7328187	G	T	0.0116	0.4976	13	1.19e-09	0.0019	37.2742
503	rs73384223	C	T	-0.0205	0.1967	9	1.27e-17	0.0024	72.9601
504	rs73413540	T	C	-0.0124	0.2248	11	4.42e-08	0.0023	29.0662
505	rs7367519	C	T	0.0164	0.6846	1	4.68e-16	0.002	67.24
506	rs73696333	G	C	0.0191	0.2012	7	3.2e-15	0.0024	63.3351
507	rs7418410	T	C	0.0155	0.4089	1	5.64e-16	0.0019	66.5512
508	rs74379684	T	C	-0.0272	0.0751	15	4.39e-14	0.0036	57.0864
509	rs74458759	G	C	0.0171	0.2886	9	3.12e-15	0.0022	60.4153
510	rs7448554	A	C	-0.0132	0.4999	5	1.77e-11	0.002	43.56
511	rs74494415	T	C	-0.0417	0.0398	18	1.82e-17	0.0049	72.4236
512	rs7485647	A	G	-0.0261	0.844	12	1.04e-23	0.0026	100.771
513	rs75022676	A	G	-0.0163	0.2079	2	2.84e-12	0.0023	50.225
514	rs7522400	G	A	0.0129	0.7683	1	5.62e-09	0.0022	34.3822
515	rs7543136	T	C	-0.021	0.7209	1	9.96e-24	0.0021	100
516	rs7543202	G	A	0.0129	0.6229	1	2.86e-11	0.0019	46.097
517	rs75508358	T	C	0.0266	0.0457	9	4.29e-09	0.0045	34.9412
518	rs7570235	C	T	-0.0168	0.5911	2	2.08e-18	0.0019	78.1828
519	rs7598430	T	C	-0.016	0.5046	2	1.37e-17	0.0019	70.9141
520	rs7610055	A	G	-0.0373	0.1207	3	3.55e-38	0.0029	165.433
521	rs7633464	A	G	0.0175	0.4786	3	1.27e-20	0.0019	84.8338
522	rs76364830	A	G	-0.0471	0.0634	8	2.7e-33	0.0039	145.852
523	rs76517946	A	C	-0.0368	0.0814	2	1.69e-26	0.0035	110.55
524	rs7679276	G	A	-0.033	0.9544	4	5.93e-12	0.0048	47.2656
525	rs7689420	C	T	0.0466	0.8312	4	1.5e-76	0.0025	347.45
526	rs76895963	G	T	0.1639	0.0207	12	8.22e-112	0.0073	504.095
527	rs7701233	C	T	-0.0179	0.4283	5	5.12e-21	0.0019	88.7562
528	rs77013652	G	T	0.049	0.015	13	1.5e-09	0.0081	36.595
529	rs772222	G	A	0.0121	0.2651	12	1.55e-08	0.0021	33.1995
530	rs7731023	G	A	0.0166	0.5749	5	3.48e-18	0.0019	76.3324
531	rs77364196	A	G	-0.033	0.053	16	8.35e-15	0.0043	58.8967
532	rs77447813	C	G	0.0224	0.087	20	3.21e-11	0.0034	43.4048
533	rs7768973	A	T	-0.024	0.411	6	5.44e-36	0.0019	159.557
534	rs78000963	A	G	0.0169	0.1043	6	4.39e-08	0.0031	29.7201
535	rs78051210	C	T	0.0263	0.0771	6	1.63e-13	0.0036	53.3711
536	rs7816345	T	C	0.0255	0.1682	8	6.22e-24	0.0025	104.04
537	rs781669	T	C	0.0164	0.5236	4	3.14e-18	0.0019	74.5042
538	rs7826059	C	T	0.0114	0.6421	8	7.61e-09	0.002	32.49
539	rs7828086	C	T	0.0135	0.2391	8	1.11e-09	0.0022	37.655
540	rs78378222	G	T	0.138	0.0123	17	4.51e-56	0.0087	251.605
541	rs78457529	T	C	-0.0904	0.0117	16	1.22e-24	0.0088	105.529
542	rs78525785	T	C	-0.0169	0.62	13	9.81e-18	0.002	71.4025
543	rs7858712	G	A	0.0347	0.9144	9	1.04e-24	0.0034	104.16
544	rs78766798	C	T	0.0319	0.0847	17	2.61e-20	0.0035	83.0702
545	rs7893378	A	G	0.0175	0.1143	10	2.36e-08	0.0031	31.8678
546	rs7902	G	A	0.0149	0.4469	11	5.22e-15	0.0019	61.4986
547	rs79066296	T	C	-0.0169	0.7676	14	6.11e-14	0.0022	59.0103
548	rs7941305	C	T	-0.0129	0.3133	11	6.01e-10	0.0021	37.7347
549	rs79441499	T	C	-0.0138	0.4055	19	9.67e-13	0.0019	52.7535
550	rs7952436	T	C	-0.0453	0.0823	11	1.62e-39	0.0034	177.516
551	rs798548	C	T	-0.0359	0.3006	7	2.86e-68	0.0021	292.247
552	rs8017006	G	A	0.0122	0.3275	14	2.22e-09	0.002	37.21
553	rs8018486	G	A	-0.0138	0.1914	14	1.18e-08	0.0024	33.0625
554	rs8019890	A	C	0.025	0.5313	14	1.96e-38	0.0019	173.13
555	rs8020095	A	G	-0.0145	0.15	14	4.53e-08	0.0027	28.8409
556	rs80280630	T	C	-0.0168	0.1115	9	2.28e-08	0.003	31.36
557	rs80295797	T	C	-0.0198	0.3265	1	3.83e-23	0.002	98.01
558	rs8042578	G	C	0.0287	0.2426	15	2.29e-38	0.0022	170.184
559	rs8054549	A	C	-0.0251	0.4486	16	3.37e-39	0.0019	174.518
560	rs8084413	A	G	-0.0127	0.4693	18	3.25e-11	0.0019	44.6787
561	rs8112948	A	T	-0.0297	0.2856	19	4.24e-42	0.0022	182.25
562	rs8136517	C	T	0.0267	0.0652	22	6.58e-12	0.0039	46.8698
563	rs822530	T	A	0.0255	0.7953	7	2.36e-27	0.0024	112.891
564	rs867529	C	G	0.0184	0.2796	2	1e-18	0.0021	76.771
565	rs876122	G	A	0.0162	0.8788	6	2.19e-08	0.0029	31.2057
566	rs8904	A	G	-0.0157	0.363	14	1.52e-15	0.002	61.6225
567	rs905938	C	T	0.0394	0.2649	1	8.43e-77	0.0021	352.009
568	rs909220	A	G	-0.015	0.4443	14	3.24e-15	0.0019	62.3269
569	rs9344126	C	T	-0.0185	0.5137	6	2.21e-22	0.0019	94.8061
570	rs9385002	T	A	-0.0147	0.2394	6	3.26e-11	0.0022	44.6467
571	rs947099	A	G	0.0117	0.3536	10	2.71e-09	0.002	34.2225
572	rs951366	C	T	0.0205	0.3932	1	9.15e-27	0.0019	116.413
573	rs9517483	G	A	-0.0181	0.699	13	2.26e-18	0.0021	74.288
574	rs9525326	G	A	-0.0184	0.1875	13	3.62e-14	0.0024	58.7778
575	rs9568031	T	C	-0.0115	0.706	13	3.34e-08	0.0021	29.9887
576	rs9590328	G	A	0.0153	0.1417	13	2.02e-08	0.0027	32.1111
577	rs9594714	T	G	0.0144	0.3052	13	2.65e-12	0.0021	47.0204
578	rs9610447	T	C	0.0152	0.7471	22	5.29e-12	0.0022	47.7355
579	rs9636364	A	G	0.011	0.5429	2	5.09e-09	0.0019	33.518
580	rs9647379	C	G	0.0215	0.4111	3	5.55e-29	0.0019	128.047
581	rs9669278	C	T	-0.0496	0.5183	12	5.25e-151	0.0019	681.485
582	rs9809116	G	A	-0.016	0.4081	3	1.31e-16	0.0019	70.9141
583	rs9828525	T	C	0.0121	0.4113	3	2.51e-10	0.0019	40.5568
584	rs9832919	G	A	-0.0179	0.3574	3	7.9e-20	0.002	80.1025
585	rs9838614	G	T	-0.0185	0.3881	3	1.21e-21	0.0019	94.8061
586	rs987666	A	G	0.0185	0.1188	7	2.33e-10	0.0029	40.6956
587	rs9890062	A	G	0.0267	0.0615	17	1.2e-11	0.0039	46.8698
588	rs9894577	A	G	-0.031	0.318	17	1.4e-52	0.002	240.25
589	rs9898189	G	C	-0.0163	0.6446	17	1.88e-15	0.0021	60.2472
590	rs990315	C	T	-0.0115	0.6229	15	5.07e-09	0.002	33.0625
591	rs9905385	G	A	-0.0339	0.6707	17	1.94e-63	0.002	287.303
592	rs9957318	G	A	0.0187	0.348	18	1.02e-20	0.002	87.4225
SNP: single nucleotide polymorphism; Chr: chromosome; EA: effect allele; OA: other allele; Beta was obtained by allele-related effects; SE: standard error; EAF: effect allele frequency. Beta, SE, and Pval are SNP summary statistics.

## Sheet: Table S7
	SNP	EA	OA	Beta	EAF	Chr	SE	Pval	F
1	rs143384	G	A	-0.0796	0.4109	20	0.0136	5.26502e-09	34.2569
2	rs185320691	C	G	0.1437	0.1051	6	0.0262	4.25305e-08	30.0823
3	rs3771512	A	C	-0.0792	0.3275	2	0.0144	3.72701e-08	30.25
4	rs549201	T	C	-0.0765	0.664	18	0.014	4.897e-08	29.8584
5	rs7760841	T	C	0.1456	0.1663	6	0.0188	8.82267e-15	59.9801
SNP: single nucleotide polymorphism; Chr: chromosome; EA: effect allele; OA: other allele; Beta was obtained by allele-related effects; SE: standard error; EAF: effect allele frequency. Beta, SE, and Pval are SNP summary statistics.

## Sheet: Table S8
	SNP	EA	OA	Beta	EAF	SE	Pval	Chr	F
1	rs10175899	A	T	0.015824	0.67343	0.0025535	5.76e-10	2	38.4026
2	rs1037170	T	C	0.027968	0.72235	0.0026789	1.64e-25	17	108.996
3	rs10760691	G	A	0.017264	0.38253	0.00253	8.9e-12	9	46.5631
4	rs10769254	C	G	-0.031326	0.19014	0.0030679	1.79e-24	11	104.262
5	rs10831676	C	A	-0.014719	0.46147	0.0023982	8.39e-10	11	37.6691
6	rs11118625	G	A	-0.022116	0.26903	0.0027185	4.12e-16	1	66.1842
7	rs11145763	C	A	0.018209	0.43307	0.0024099	4.16e-14	9	57.0919
8	rs112303588	C	G	0.049353	0.033408	0.0071314	4.51e-12	12	47.8936
9	rs11265157	G	C	0.032973	0.2602	0.0027247	1.05e-33	1	146.447
10	rs114414824	C	T	-0.03579	0.040769	0.0060827	4.01e-09	2	34.6203
11	rs11577023	C	T	-0.016074	0.30967	0.0025978	6.12e-10	1	38.2857
12	rs11605427	C	G	-0.019648	0.40168	0.0024406	8.26e-16	11	64.8102
13	rs11617494	A	G	0.015725	0.24059	0.0028114	2.23e-08	13	31.285
14	rs11693537	A	G	0.014239	0.41936	0.0024233	4.21e-09	2	34.5259
15	rs11708067	G	A	0.016296	0.24557	0.002777	4.41e-09	3	34.4358
16	rs117211511	A	G	0.036329	0.043681	0.0059568	1.07e-09	12	37.1947
17	rs11777625	C	T	0.022466	0.54572	0.0024017	8.48e-21	8	87.5012
18	rs11850396	A	G	-0.016219	0.36007	0.0024882	7.13e-11	14	42.4891
19	rs12132412	G	A	0.016397	0.38815	0.0024735	3.38e-11	1	43.9445
20	rs12133641	G	A	-0.09403	0.41022	0.0024218	1e-200	1	1507.5
21	rs12231235	A	G	-0.026563	0.42655	0.0024198	4.96e-28	12	120.502
22	rs1223801	A	G	-0.01968	0.83655	0.0032297	1.11e-09	1	37.1301
23	rs12300845	T	G	-0.058096	0.032763	0.0067051	4.55e-18	12	75.0727
24	rs12516176	C	T	0.015747	0.27408	0.0026792	4.17e-09	5	34.545
25	rs12540285	G	A	-0.019853	0.21987	0.0028899	6.43e-12	7	47.194
26	rs1260326	C	T	-0.073894	0.60695	0.002441	1e-200	2	916.395
27	rs12620844	C	T	0.013933	0.43086	0.0024364	1.08e-08	2	32.7033
28	rs12941913	T	C	0.015568	0.60759	0.0024507	2.12e-10	17	40.3539
29	rs12944581	C	G	0.030897	0.72956	0.0028021	2.89e-28	17	121.581
30	rs12952093	C	A	-0.031354	0.73034	0.0027641	8.1e-30	17	128.67
31	rs12992747	C	A	-0.016125	0.77238	0.0028569	1.66e-08	2	31.8573
32	rs12992995	A	C	-0.015843	0.27555	0.002681	3.44e-09	2	34.9206
33	rs13013	A	C	0.01484	0.58384	0.0024234	9.15e-10	10	37.4988
34	rs13062093	G	T	0.015002	0.36575	0.002479	1.44e-09	3	36.6223
35	rs13066686	A	C	-0.01343	0.40805	0.0024392	3.68e-08	3	30.315
36	rs13242809	A	T	-0.026623	0.2736	0.0026899	4.31e-23	7	97.9584
37	rs1348675	A	G	0.019242	0.23265	0.002873	2.12e-11	13	44.8569
38	rs141179989	T	C	-0.05519	0.017022	0.0099727	3.13e-08	16	30.6264
39	rs141783576	C	G	-0.043338	0.073064	0.0046735	1.82e-20	6	85.991
40	rs142296998	A	G	0.10009	0.0064518	0.016031	4.28e-10	20	38.9816
41	rs142916787	GTA	G	-0.034205	0.055237	0.0052274	6.02e-11	5	42.8162
42	rs1441171	T	G	-0.022503	0.52374	0.0023924	5.17e-21	2	88.4735
43	rs1476698	G	A	0.017568	0.36912	0.0024754	1.28e-12	2	50.3679
44	rs1490384	T	C	-0.030927	0.4982	0.00239	2.73e-38	6	167.448
45	rs149624078	T	C	-0.12997	0.013969	0.01045	1.69e-35	15	154.687
46	rs150649461	C	G	0.056418	0.015192	0.010044	1.94e-08	1	31.5516
47	rs150844304	C	A	0.080146	0.024558	0.0077278	3.38e-25	15	107.56
48	rs1545536	T	C	-0.019732	0.21981	0.0028854	8.01e-12	8	46.766
49	rs17138478	A	C	0.034379	0.12887	0.0035674	5.62e-22	17	92.8716
50	rs172305	A	G	-0.014179	0.31307	0.0025805	3.91e-08	5	30.1914
51	rs17308476	T	C	0.022016	0.11129	0.0038034	7.11e-09	2	33.5068
52	rs17616063	G	A	-0.12572	0.076034	0.0045028	2.33e-171	16	779.549
53	rs17652767	A	G	-0.026967	0.10615	0.0038762	3.48e-12	15	48.4008
54	rs17781691	G	A	-0.016558	0.49427	0.0023931	4.56e-12	14	47.8734
55	rs1800693	C	T	-0.019651	0.40142	0.0024353	7.1e-16	12	65.1125
56	rs1800919	C	A	-0.019829	0.76349	0.0028259	2.27e-12	2	49.2366
57	rs1800961	T	C	-0.1052	0.03141	0.0068458	2.86e-53	20	236.147
58	rs1800973	A	C	0.02996	0.061166	0.0049843	1.85e-09	12	36.1306
59	rs1859726	C	T	0.023151	0.093451	0.0041019	1.66e-08	1	31.8544
60	rs1883711	C	G	0.046048	0.031063	0.0070171	5.31e-11	20	43.0632
61	rs1889316	T	C	-0.055554	0.15416	0.0033069	2.6e-63	1	282.22
62	rs1905505	A	G	0.01947	0.28358	0.0026507	2.06e-13	3	53.9524
63	rs1933736	C	T	0.019016	0.40065	0.0024385	6.28e-15	6	60.8125
64	rs1985157	C	T	0.016339	0.41293	0.0024272	1.68e-11	19	45.3148
65	rs2011689	G	A	-0.013459	0.6106	0.0024522	4.06e-08	8	30.1241
66	rs2017861	A	G	0.016593	0.27843	0.0026794	5.92e-10	11	38.3508
67	rs2030291	T	A	-0.014378	0.38781	0.002454	4.66e-09	11	34.3279
68	rs2049045	C	G	-0.022944	0.18684	0.0030643	7.03e-14	11	56.0629
69	rs204914	T	C	0.05883	0.046788	0.0056675	3.07e-25	19	107.749
70	rs2050392	A	G	-0.016394	0.61192	0.0024845	4.16e-11	10	43.5403
71	rs2077111	C	A	0.02845	0.058194	0.0051603	3.53e-08	6	30.3959
72	rs2110944	C	T	0.015728	0.53073	0.0024027	5.91e-11	2	42.8497
73	rs2154384	T	C	-0.12461	0.36942	0.0024672	1e-200	1	2550.92
74	rs2161037	A	G	0.021768	0.54527	0.0024193	2.32e-19	2	80.9576
75	rs2161374	T	C	-0.016553	0.48653	0.0023894	4.28e-12	5	47.9928
76	rs2166625	C	G	-0.014387	0.37187	0.0024714	5.84e-09	13	33.8887
77	rs2172131	C	T	-0.013338	0.58031	0.002422	3.66e-08	10	30.3273
78	rs2239222	G	A	0.034274	0.34858	0.0025222	4.78e-42	14	184.659
79	rs2246833	T	C	0.026285	0.34047	0.0025178	1.65e-25	10	108.987
80	rs2250010	T	C	0.02225	0.81022	0.0030446	2.72e-13	12	53.4072
81	rs2295230	C	A	0.017213	0.28378	0.0026513	8.46e-11	6	42.1498
82	rs2393794	C	T	0.035947	0.18629	0.0030974	3.9e-31	12	134.689
83	rs2395470	A	G	0.024291	0.32905	0.0025402	1.15e-21	6	91.4439
84	rs2432195	T	C	0.01812	0.82669	0.0031588	9.68e-09	5	32.9058
85	rs2700938	C	T	0.022097	0.37635	0.0024707	3.78e-19	7	79.9883
86	rs2836881	T	G	-0.03173	0.26662	0.0027048	8.98e-32	21	137.616
87	rs28429148	A	G	0.019884	0.43414	0.0024482	4.6e-16	16	65.965
88	rs28472312	T	C	0.015905	0.70436	0.0026508	1.98e-09	16	36.0009
89	rs2847289	C	A	0.022248	0.57246	0.0024163	3.36e-20	18	84.7774
90	rs2975720	G	A	0.02184	0.10961	0.0038308	1.19e-08	8	32.5032
91	rs3125326	C	A	0.014007	0.60889	0.0024712	1.45e-08	10	32.1273
92	rs340023	T	C	0.021765	0.26919	0.0027045	8.45e-16	15	64.7654
93	rs34139656	G	A	0.019717	0.3277	0.0025614	1.39e-14	16	59.2553
94	rs34298354	T	C	-0.026962	0.12167	0.0036678	1.97e-13	1	54.0372
95	rs34761529	T	C	-0.016628	0.20477	0.0029717	2.2e-08	1	31.3091
96	rs35371668	T	C	0.04064	0.18084	0.003156	6.19e-38	6	165.819
97	rs35511257	C	G	0.043308	0.095207	0.004357	2.82e-23	6	98.801
98	rs35671541	T	TA	-0.020336	0.84921	0.0033456	1.21e-09	11	36.9473
99	rs35816944	A	G	0.080684	0.0066924	0.014636	3.54e-08	16	30.39
100	rs3746778	A	G	-0.015167	0.42047	0.0024845	1.03e-09	20	37.2667
101	rs3768321	T	G	0.032417	0.1967	0.0030107	4.96e-27	1	115.934
102	rs3935032	T	C	-0.018415	0.37726	0.0025052	1.98e-13	1	54.0329
103	rs4006577	A	G	-0.014357	0.62097	0.0024742	6.54e-09	1	33.6711
104	rs4018180	A	G	-0.032791	0.067505	0.0047956	8.05e-12	16	46.7545
105	rs4148155	G	A	-0.021269	0.1144	0.0037506	1.42e-08	4	32.1583
106	rs429358	C	T	-0.26571	0.15621	0.003259	1e-200	19	6647.33
107	rs4609871	T	C	0.016003	0.55151	0.0024013	2.66e-11	16	44.413
108	rs4655802	A	G	-0.023425	0.58967	0.002433	6.11e-22	1	92.699
109	rs4656849	G	A	0.045845	0.60101	0.0024387	8.39e-79	1	353.401
110	rs469802	G	A	-0.03502	0.20398	0.0029884	1.04e-31	1	137.327
111	rs4704093	G	T	0.017069	0.46801	0.0024048	1.27e-12	5	50.38
112	rs4764939	T	C	-0.017859	0.46947	0.0023971	9.33e-14	12	55.5063
113	rs4790286	A	T	-0.019557	0.21875	0.0028894	1.3e-11	17	45.813
114	rs519790	G	C	0.018633	0.34157	0.0025172	1.34e-13	11	54.7936
115	rs55741140	T	C	-0.01523	0.26003	0.0027559	3.27e-08	18	30.5403
116	rs55855238	C	T	0.026122	0.65051	0.0025055	1.91e-25	18	108.699
117	rs56015600	G	A	0.039944	0.6297	0.0024753	1.48e-58	1	260.404
118	rs6012927	G	A	0.015502	0.35772	0.0025047	6.05e-10	20	38.3058
119	rs6083801	T	C	-0.015637	0.52661	0.0023942	6.53e-11	20	42.6566
120	rs60987662	G	A	0.015492	0.3797	0.0024691	3.52e-10	7	39.3675
121	rs61542988	T	C	-0.026486	0.24604	0.0027863	1.99e-21	7	90.3602
122	rs62104180	A	G	-0.032276	0.050106	0.00548	3.87e-09	2	34.6895
123	rs62618693	T	C	-0.031471	0.045369	0.0057285	3.94e-08	11	30.1814
124	rs635634	T	C	0.032827	0.18392	0.0030985	3.19e-26	9	112.243
125	rs645692	T	C	0.019133	0.28718	0.0026426	4.49e-13	17	52.4208
126	rs6486122	T	C	0.028659	0.69114	0.0025831	1.34e-28	11	123.095
127	rs6519133	C	T	-0.033229	0.39346	0.0024477	5.73e-42	22	184.297
128	rs653170	T	C	0.015591	0.35929	0.0024922	3.96e-10	1	39.1365
129	rs654912	C	T	-0.014882	0.69191	0.0026041	1.1e-08	6	32.6593
130	rs6686095	T	G	0.018717	0.81096	0.003065	1.02e-09	1	37.2916
131	rs6734238	G	A	0.043305	0.40205	0.002433	7.74e-71	2	316.805
132	rs67874762	TA	T	-0.027345	0.86111	0.0034618	2.81e-15	1	62.3953
133	rs6792725	G	A	-0.017916	0.69345	0.0026702	1.96e-11	3	45.0189
134	rs6845703	A	G	0.013937	0.66233	0.0025274	3.5e-08	4	30.4082
135	rs687339	T	C	-0.026276	0.77192	0.0028508	3.07e-20	3	84.9542
136	rs6905544	G	A	0.018064	0.59988	0.0024455	1.51e-13	6	54.5623
137	rs6920220	A	G	0.021333	0.22253	0.0028621	9.11e-14	6	55.5564
138	rs6961634	A	G	-0.02708	0.14946	0.0033539	6.82e-16	7	65.1924
139	rs7012637	A	G	0.047506	0.47495	0.0024076	1.29e-86	8	389.339
140	rs704017	G	A	-0.01859	0.57174	0.0024143	1.36e-14	10	59.2893
141	rs7084062	G	A	0.018021	0.48874	0.0024165	8.85e-14	10	55.614
142	rs70997232	AC	A	-0.013216	0.48463	0.0023932	3.35e-08	1	30.4959
143	rs714052	G	A	-0.031432	0.12458	0.0036136	3.38e-18	7	75.6596
144	rs7250946	T	C	0.03363	0.04409	0.0058223	7.65e-09	19	33.363
145	rs72636674	C	G	0.018618	0.166	0.0032155	7.04e-09	4	33.525
146	rs728538	G	T	0.044549	0.16686	0.0032205	1.65e-43	16	191.35
147	rs7311631	G	A	-0.016481	0.49281	0.002387	5.05e-12	12	47.6719
148	rs73137144	G	A	-0.018512	0.19289	0.0030283	9.8e-10	7	37.3688
149	rs7317323	C	T	0.029144	0.057036	0.0051496	1.52e-08	13	32.0296
150	rs7357754	G	A	0.020787	0.49999	0.0023961	4.14e-18	9	75.2617
151	rs73656635	A	C	0.023976	0.15354	0.0033527	8.63e-13	9	51.1404
152	rs746839	G	C	0.013705	0.37688	0.0025042	4.44e-08	8	29.9516
153	rs75064168	A	G	0.024337	0.091035	0.0041883	6.22e-09	3	33.7644
154	rs7537072	C	T	-0.01337	0.41631	0.0024304	3.78e-08	1	30.2627
155	rs75460349	C	A	-0.091093	0.023662	0.0079836	3.77e-30	1	130.188
156	rs7551731	C	T	-0.17235	0.32985	0.0025212	1e-200	1	4673.13
157	rs7563362	G	A	0.02111	0.85773	0.0034353	8.01e-10	2	37.7613
158	rs76040012	C	T	-0.023351	0.10177	0.0039801	4.44e-09	2	34.421
159	rs762360	T	C	-0.016526	0.6994	0.0026118	2.49e-10	21	40.0365
160	rs7652415	T	C	0.023481	0.12802	0.0035763	5.19e-11	3	43.1087
161	rs77704739	C	T	-0.051242	0.042351	0.0059437	6.65e-18	5	74.3256
162	rs7828742	G	A	0.026336	0.5981	0.0024497	5.94e-27	8	115.578
163	rs7833554	T	C	0.013932	0.555	0.0024083	7.26e-09	8	33.4662
164	rs7846549	A	G	-0.035085	0.10368	0.0039267	4.09e-19	8	79.8339
165	rs79225028	G	C	-0.025844	0.10504	0.0039035	3.58e-11	12	43.834
166	rs7956514	G	T	0.016997	0.28665	0.0026374	1.16e-10	12	41.5329
167	rs7970695	A	G	0.14628	0.6235	0.002457	1e-200	12	3544.54
168	rs799260	A	G	-0.022898	0.16622	0.0032052	9.08e-13	12	51.037
169	rs80292319	C	T	-0.028166	0.058721	0.0050841	3.03e-08	15	30.6918
170	rs8060025	G	T	-0.01854	0.61106	0.0024505	3.87e-14	16	57.2414
171	rs8178824	T	C	0.060272	0.029741	0.0070548	1.31e-17	17	72.9897
172	rs889745	T	G	0.013536	0.524	0.0023985	1.67e-08	16	31.8494
173	rs9604045	T	G	-0.022968	0.25026	0.0028746	1.36e-15	13	63.8398
174	rs9638882	A	C	-0.024383	0.20879	0.0029448	1.24e-16	7	68.5587
175	rs9738365	A	C	0.02034	0.26663	0.0027085	5.94e-14	12	56.3955
176	rs9838974	G	A	-0.014005	0.58968	0.00244	9.49e-09	3	32.9448
SNP: single nucleotide polymorphism; Chr: chromosome; EA: effect allele; OA: other allele; Beta was obtained by allele-related effects; SE: standard error; EAF: effect allele frequency. Beta, SE, and Pval are SNP summary statistics.

## Sheet: Table S9
IVs in MVMR analysis.
ALM and CRP on HCC
Exposure	SNP	EA	OA	EAF	Beta	SE	Pval	F
ALM	rs143384	G	A	0.4038	0.0725	0.0019	1e-200	1456.02
	rs6860245	C	G	0.248	0.0589	0.0022	9.66051e-160	716.779
	rs3116602	G	T	0.2153	-0.0612	0.0023	9.52796e-155	708.023
	rs9669278	C	T	0.5183	-0.0496	0.0019	5.24807e-151	681.485
	rs2871960	C	A	0.4448	0.0469	0.0019	2.1677e-135	609.31
	rs1472852	A	C	0.1582	-0.0638	0.0026	8.22243e-135	602.136
	rs9388490	T	C	0.4394	0.0462	0.0019	1.33045e-130	591.258
	rs2005172	C	A	0.6397	0.048	0.002	2.34963e-128	576
	rs72656010	C	T	0.1322	-0.0668	0.0028	7.31139e-126	569.163
	rs6977416	A	G	0.3338	0.0457	0.002	1.42889e-113	522.122
	rs76895963	G	T	0.0207	0.1639	0.0073	8.22243e-112	504.095
	rs42039	T	C	0.2444	0.0481	0.0022	3.53183e-106	478.019
	rs9634212	A	C	0.221	0.0471	0.0023	8.59014e-95	419.359
	rs11187838	A	G	0.4347	0.0394	0.0019	1.16011e-94	430.017
	rs9266244	A	G	0.7077	-0.0427	0.0021	1.21004e-94	413.444
	rs2236406	C	T	0.3493	0.0394	0.002	1.25806e-87	388.09
	rs12347137	C	A	0.2023	-0.046	0.0024	9.79716e-85	367.361
	rs10483727	C	T	0.6109	-0.0368	0.0019	6.72977e-80	375.136
	rs7689420	C	T	0.8312	0.0466	0.0025	1.49589e-76	347.45
	rs10807137	T	C	0.825	-0.0455	0.0025	5.67806e-75	331.24
	rs55852614	C	T	0.2474	-0.0393	0.0022	3.287e-73	319.11
	rs12713004	G	A	0.7254	0.0367	0.0021	2.39828e-68	305.417
	rs798548	C	T	0.3006	-0.0359	0.0021	2.85891e-68	292.247
	rs2812208	C	G	0.021	0.1156	0.0066	5.50681e-68	306.781
	rs113232639	A	G	0.493	0.0327	0.0019	4.78961e-64	296.202
	rs1260326	C	T	0.6045	0.0323	0.0019	6.15886e-64	289
	rs34879158	C	A	0.263	-0.0363	0.0022	1.54917e-63	272.25
	rs9905385	G	A	0.6707	-0.0339	0.002	1.93999e-63	287.303
	rs2871865	G	C	0.1159	-0.0493	0.003	3.40408e-62	270.054
	rs117068593	T	C	0.1895	0.0403	0.0024	8.82673e-62	281.96
	rs62515437	T	G	0.2253	0.0369	0.0023	8.7882e-60	257.393
	rs2885697	T	G	0.665	-0.0323	0.002	9.20662e-60	260.823
	rs12099669	A	G	0.6962	0.0331	0.002	1.39187e-58	273.902
	rs11243202	C	T	0.486	0.0302	0.0019	2.8327e-57	252.643
	rs4735761	C	A	0.2857	0.0331	0.0021	3.66185e-56	248.438
	rs78378222	G	T	0.0123	0.138	0.0087	4.5144e-56	251.605
	rs2194411	A	G	0.1283	0.0443	0.0029	2.43388e-54	233.352
	rs11042717	C	T	0.4896	-0.029	0.0019	4.04297e-53	232.964
	rs7129320	A	G	0.1661	-0.0389	0.0025	7.28954e-53	242.114
	rs9894577	A	G	0.318	-0.031	0.002	1.39508e-52	240.25
	rs1325596	A	G	0.5476	0.0287	0.0019	2.77077e-52	228.169
	rs12541381	A	G	0.2575	-0.0319	0.0022	2.80931e-49	210.25
	rs13103161	A	T	0.3891	-0.0284	0.0019	2.37684e-48	223.424
	rs34517439	A	C	0.1221	0.0421	0.0029	5.8023e-48	210.75
	rs67551338	T	C	0.0615	0.0576	0.004	1.044e-47	207.36
	rs723149	G	A	0.5628	-0.0276	0.0019	1.43186e-47	211.014
	rs34776209	T	C	0.2475	-0.0317	0.0022	1.77787e-47	207.622
	rs41271299	T	C	0.0513	0.0616	0.0043	3.19227e-47	205.222
	rs4788218	C	T	0.401	0.0275	0.0019	5.52459e-46	209.488
	rs1319012	A	T	0.9259	-0.052	0.0037	3.29534e-45	197.516
	rs7095472	G	A	0.5335	0.0267	0.0019	7.65597e-45	197.476
	rs59985551	T	C	0.2261	-0.0313	0.0022	2.43388e-44	202.415
	rs10283100	G	A	0.9445	0.0575	0.0041	4.10677e-44	196.684
	rs6931421	G	T	0.3224	-0.0279	0.002	2.30515e-43	194.603
	rs2230033	A	G	0.5644	-0.0265	0.0019	3.48819e-43	194.529
	rs17205463	T	C	0.4477	-0.0263	0.0019	4.2092e-43	191.604
	rs7735891	T	C	0.4629	0.0259	0.0019	1.13999e-42	185.82
	rs2270894	G	C	0.2034	-0.0332	0.0024	1.25401e-42	191.361
	rs4282339	A	G	0.2075	-0.0311	0.0023	6.16453e-41	182.837
	rs2181834	T	G	0.5503	0.0254	0.0019	7.69485e-41	178.715
	rs12051245	C	T	0.2318	0.0299	0.0022	2.56389e-40	184.713
	rs11014285	A	G	0.1654	0.0342	0.0026	2.88802e-40	173.024
	rs2229840	T	C	0.1597	0.0341	0.0026	3.01509e-40	172.013
	rs4870941	C	G	0.238	-0.0297	0.0023	1.09194e-39	166.747
	rs7952436	T	C	0.0823	-0.0453	0.0034	1.61808e-39	177.516
	rs13037813	C	T	0.2391	0.0292	0.0022	1.71199e-39	176.165
	rs7563362	G	A	0.8566	0.0352	0.0027	3.27115e-39	169.964
	rs8054549	A	C	0.4486	-0.0251	0.0019	3.37287e-39	174.518
	rs3764002	T	C	0.2617	0.028	0.0021	4.47095e-39	177.778
	rs5742915	C	T	0.4605	0.0248	0.0019	9.3261e-39	170.371
	rs33973388	T	G	0.4353	0.0249	0.0019	1.44611e-38	171.748
	rs8019890	A	C	0.5313	0.025	0.0019	1.95884e-38	173.13
	rs8042578	G	C	0.2426	0.0287	0.0022	2.28507e-38	170.184
	rs10845408	T	C	0.3538	0.0255	0.002	3.25387e-38	162.562
	rs7610055	A	G	0.1207	-0.0373	0.0029	3.55304e-38	165.433
	rs4655345	G	A	0.3974	-0.0246	0.0019	5.81032e-38	167.634
	rs10748128	T	G	0.3446	0.0255	0.002	6.77174e-38	162.562
	rs28592876	A	G	0.2051	0.03	0.0023	9.08657e-38	170.132
	rs543650	G	T	0.5987	0.025	0.002	1.49314e-37	156.25
	rs244711	T	C	0.686	0.0279	0.0022	1.54383e-37	160.829
	rs36226649	C	T	0.0667	0.0485	0.0038	3.05281e-37	162.898
	rs61944841	A	G	0.4138	0.0253	0.002	3.54079e-37	160.023
	rs13430869	T	G	0.7427	0.0272	0.0021	6.36649e-37	167.764
	rs7301341	C	T	0.3268	-0.0255	0.002	9.2747e-37	162.562
	rs2035901	G	A	0.4679	0.024	0.0019	9.43192e-37	159.557
	rs10948	T	G	0.6638	-0.0252	0.002	3.42768e-36	158.76
	rs4865956	A	T	0.6965	-0.0258	0.0021	3.84769e-36	150.939
	rs4752829	A	G	0.2861	0.0262	0.0021	5.90201e-36	155.655
	rs59950280	A	G	0.3316	-0.0254	0.002	7.31981e-36	161.29
	rs17246129	A	G	0.3044	0.0254	0.002	1.26911e-35	161.29
	rs12724708	T	A	0.3574	0.0243	0.002	1.65615e-35	147.623
	rs3818416	C	A	0.7645	0.0279	0.0022	2.00817e-35	160.829
	rs116092985	G	A	0.0958	-0.0401	0.0033	1.16788e-34	147.659
	rs1177765	C	T	0.4681	-0.0232	0.0019	1.3219e-34	149.097
	rs1324538	A	T	0.3836	0.0237	0.0019	1.73301e-34	155.593
	rs68049170	A	G	0.2764	-0.0259	0.0021	2.6903e-34	152.111
	rs115912456	G	A	0.0412	0.0577	0.0047	3.69233e-34	150.715
	rs4852257	G	T	0.5763	-0.0231	0.0019	6.21155e-34	147.814
	rs111365325	T	C	0.2312	-0.0271	0.0022	1.12409e-33	151.738
	rs4073154	G	A	0.7784	0.0274	0.0023	1.92486e-33	141.921
	rs12074850	G	A	0.0898	0.0393	0.0033	2.72207e-33	141.826
	rs10202701	T	C	0.5419	0.0227	0.0019	3.1067e-33	142.74
	rs4976262	C	T	0.3156	-0.0245	0.002	4.3722e-33	150.063
	rs4380799	G	T	0.39	-0.0255	0.0021	6.4506e-33	147.449
	rs6082354	C	A	0.6675	-0.024	0.002	1.18987e-32	144
	rs2209098	C	T	0.3108	0.024	0.002	1.72783e-32	144
	rs35288270	C	T	0.1344	-0.0328	0.0028	3.43479e-32	137.224
	rs34390533	A	C	0.248	-0.0257	0.0022	6.69114e-32	136.465
	rs1444628	T	C	0.6904	0.024	0.002	6.84542e-32	144
	rs147110934	T	G	0.0243	-0.0722	0.0062	9.38858e-32	135.61
	rs6570509	T	G	0.2868	-0.0244	0.0021	1.2659e-31	135.002
	rs4252548	T	C	0.0218	-0.0753	0.0065	2.95597e-31	134.203
	rs1047891	A	C	0.3159	0.0233	0.002	5.70427e-31	135.723
	rs35756741	T	C	0.0924	-0.0378	0.0033	5.80096e-31	131.207
	rs62106258	C	T	0.0486	-0.0504	0.0044	6.44763e-31	131.207
	rs173135	T	C	0.115	-0.0341	0.003	3.24564e-30	129.201
	rs11098677	T	G	0.7875	-0.0263	0.0023	3.93731e-30	130.754
	rs11633371	T	G	0.4764	0.0216	0.0019	7.49376e-30	129.241
	rs11778491	C	G	0.2518	-0.0247	0.0022	8.38687e-30	126.052
	rs36000545	G	A	0.3957	-0.022	0.002	2.558e-29	121
	rs212526	C	T	0.6007	0.0214	0.0019	3.84326e-29	126.859
	rs4244809	A	G	0.2082	-0.0262	0.0023	5.55392e-29	129.762
	rs7229520	A	G	0.6616	-0.0224	0.002	9.20874e-29	125.44
	rs6762851	C	T	0.3573	-0.0218	0.002	1.49692e-28	118.81
	rs72894003	T	C	0.0647	-0.0423	0.0038	1.89802e-28	123.912
	rs36048468	T	C	0.2088	0.0254	0.0023	9.33899e-28	121.958
	rs62370472	C	T	0.209	-0.0253	0.0023	1.4471e-27	121
	rs246177	T	C	0.3681	0.0214	0.002	2.03517e-27	114.49
	rs822530	T	A	0.7953	0.0255	0.0024	2.36102e-27	112.891
	rs62621812	A	G	0.0204	0.0743	0.0069	3.16301e-27	115.952
	rs291979	A	G	0.2289	0.0242	0.0023	6.75616e-27	110.707
	rs13209685	T	G	0.1594	0.0277	0.0026	7.49031e-27	113.504
	rs951366	C	T	0.3932	0.0205	0.0019	9.15377e-27	116.413
	rs28429148	A	G	0.4361	0.0208	0.0019	1.01111e-26	119.845
	rs4752689	A	G	0.5839	0.0205	0.0019	1.36301e-26	116.413
	rs6470771	C	A	0.1694	-0.0268	0.0025	1.5449e-26	114.918
	rs7768382	C	T	0.4771	-0.0201	0.0019	1.57109e-26	111.914
	rs76517946	A	C	0.0814	-0.0368	0.0035	1.69395e-26	110.55
	rs1443536	G	A	0.305	0.0218	0.0021	1.91205e-26	107.764
	rs72841270	G	T	0.1354	0.0294	0.0028	2.25216e-26	110.25
	rs7014590	C	T	0.2614	-0.0228	0.0022	4.47713e-26	107.405
	rs757834	C	T	0.1856	0.0256	0.0024	1.24796e-25	113.778
	rs4640244	G	A	0.3993	-0.02	0.0019	3.80978e-25	110.803
	rs1797070	A	G	0.2684	0.0219	0.0021	4.93287e-25	108.755
	rs7858712	G	A	0.9144	0.0347	0.0034	1.04304e-24	104.16
	rs78457529	T	C	0.0117	-0.0904	0.0088	1.22096e-24	105.529
	rs2748501	A	G	0.4395	-0.0195	0.0019	1.31099e-24	105.332
	rs45528934	T	C	0.1623	0.0262	0.0026	1.96517e-24	101.544
	rs488621	G	A	0.4688	0.0191	0.0019	2.86418e-24	101.055
	rs41311445	C	A	0.0958	-0.0328	0.0032	4.72825e-24	105.063
	rs60804050	A	G	0.2559	-0.0217	0.0021	5.01303e-24	106.778
	rs7816345	T	C	0.1682	0.0255	0.0025	6.22444e-24	104.04
	rs7485647	A	G	0.844	-0.0261	0.0026	1.04496e-23	100.771
	rs2019203	A	C	0.4909	0.0189	0.0019	1.8412e-23	98.9501
	rs2676298	T	C	0.853	-0.0269	0.0027	2.38506e-23	99.2606
	rs11121615	T	C	0.6894	-0.0202	0.002	3.31894e-23	102.01
	rs2764264	T	C	0.6954	0.0203	0.0021	5.07341e-23	93.4444
	rs1786263	T	G	0.6055	-0.019	0.0019	1.02589e-22	100
	rs140440099	A	G	0.0234	0.0613	0.0063	1.44611e-22	94.676
	rs10824307	C	G	0.6471	-0.0194	0.002	1.78896e-22	94.09
	rs35732917	C	T	0.2843	0.0204	0.0021	2.08018e-22	94.3673
	rs9344126	C	T	0.5137	-0.0185	0.0019	2.20597e-22	94.8061
	rs3184504	C	T	0.517	0.0183	0.0019	2.71331e-22	92.7673
	rs332116	T	C	0.2804	-0.0206	0.0021	2.88602e-22	96.2268
	rs10202845	G	A	0.1133	-0.0288	0.003	5.34564e-22	92.16
	rs2305141	G	A	0.5961	0.0183	0.0019	1.07498e-21	92.7673
	rs9838614	G	T	0.3881	-0.0185	0.0019	1.21088e-21	94.8061
	rs6054390	A	G	0.628	-0.0188	0.002	1.44511e-21	88.36
	rs2105333	G	T	0.6648	-0.019	0.002	1.70098e-21	90.25
	rs670318	C	T	0.9515	0.0413	0.0044	2.52e-21	88.1038
	rs112537273	C	T	0.2299	-0.0212	0.0022	3.34426e-21	92.8595
	rs143554698	T	C	0.1409	-0.0257	0.0027	3.39391e-21	90.6022
	rs7701233	C	T	0.4283	-0.0179	0.0019	5.12035e-21	88.7562
	rs2212926	A	C	0.2106	-0.022	0.0023	7.74819e-21	91.4934
	rs3116194	A	T	0.0978	-0.0295	0.0032	8.29469e-21	84.9854
	rs10832963	G	T	0.7445	-0.0203	0.0022	9.22571e-21	85.1426
	rs17478946	G	A	0.3004	-0.0192	0.0021	9.98389e-21	83.5918
	rs9957318	G	A	0.348	0.0187	0.002	1.02e-20	87.4225
	rs34287	A	G	0.341	0.0187	0.002	1.17193e-20	87.4225
	rs35816944	A	G	0.0066	-0.1088	0.0117	1.2659e-20	86.4741
	rs7633464	A	G	0.4786	0.0175	0.0019	1.27497e-20	84.8338
	rs13123591	G	T	0.3375	0.0185	0.002	2.35288e-20	85.5625
	rs3782232	A	G	0.0712	-0.0339	0.0037	2.40602e-20	83.9452
	rs62070319	T	C	0.4427	-0.018	0.002	2.54097e-20	81
	rs78766798	C	T	0.0847	0.0319	0.0035	2.60976e-20	83.0702
	rs4985445	G	A	0.4565	-0.0175	0.0019	3.29534e-20	84.8338
	rs11590254	T	A	0.3114	0.0186	0.002	4.33611e-20	86.49
	rs73125634	T	G	0.2782	-0.0195	0.0021	5.11446e-20	86.2245
	rs6874142	G	T	0.1138	0.0288	0.0031	5.14517e-20	86.3101
	rs62466110	C	T	0.067	-0.0371	0.0041	5.74116e-20	81.8804
	rs12702693	T	C	0.4542	0.0173	0.0019	6.56145e-20	82.9058
	rs34345560	A	G	0.1952	0.0219	0.0024	7.09741e-20	83.2656
	rs12150907	A	G	0.1977	-0.0219	0.0024	7.21938e-20	83.2656
	rs655113	C	T	0.3006	0.0188	0.0021	7.41822e-20	80.1451
	rs12943867	A	G	0.3367	0.0184	0.002	7.56833e-20	84.64
	rs115105539	C	G	0.1667	0.0231	0.0025	7.82528e-20	85.3776
	rs36012032	A	C	0.091	0.0298	0.0033	9.93116e-20	81.5464
	rs11217863	A	G	0.1162	-0.0268	0.003	1.06292e-19	79.8044
	rs12533452	T	C	0.1569	0.0237	0.0026	1.31401e-19	83.0902
	rs12997625	T	C	0.5266	-0.017	0.0019	1.50107e-19	80.0554
	rs591668	A	G	0.396	-0.0174	0.0019	1.99618e-19	83.867
	rs11727162	T	C	0.4987	-0.017	0.0019	2.15477e-19	80.0554
	rs11959466	T	C	0.0564	0.038	0.0042	2.24078e-19	81.8594
	rs261223	C	A	0.3702	0.0175	0.0019	2.29985e-19	84.8338
	rs2274351	T	C	0.5433	0.017	0.0019	3.0662e-19	80.0554
	rs2071450	T	C	0.3675	-0.0174	0.002	8.84708e-19	75.69
	rs867529	C	G	0.2796	0.0184	0.0021	1.00092e-18	76.771
	rs6902109	G	A	0.5401	-0.0167	0.0019	1.03395e-18	77.2548
	rs2112617	A	G	0.5294	-0.0167	0.0019	1.073e-18	77.2548
	rs11049704	G	C	0.293	-0.0183	0.0021	1.10306e-18	75.9388
	rs700677	A	C	0.3505	0.0173	0.002	1.13006e-18	74.8225
	rs6739278	C	T	0.8079	-0.021	0.0024	1.27292e-18	76.5625
	rs12188208	C	A	0.2349	-0.0195	0.0022	1.40088e-18	78.564
	rs7570235	C	T	0.5911	-0.0168	0.0019	2.08305e-18	78.1828
	rs9517483	G	A	0.699	-0.0181	0.0021	2.25996e-18	74.288
	rs781669	T	C	0.5236	0.0164	0.0019	3.14123e-18	74.5042
	rs7731023	G	A	0.5749	0.0166	0.0019	3.48177e-18	76.3324
	rs2240735	T	C	0.748	0.0189	0.0022	3.98566e-18	73.8037
	rs12909863	C	G	0.2512	0.0189	0.0022	6.04644e-18	73.8037
	rs12351226	T	C	0.1712	0.0218	0.0025	9.13482e-18	76.0384
	rs395980	G	T	0.2635	-0.0184	0.0021	1.02094e-17	76.771
	rs3768495	T	C	0.7173	-0.0178	0.0021	1.06611e-17	71.8458
	rs73384223	C	T	0.1967	-0.0205	0.0024	1.2659e-17	72.9601
	rs900399	G	A	0.3986	0.0164	0.0019	1.35394e-17	74.5042
	rs7598430	T	C	0.5046	-0.016	0.0019	1.37088e-17	70.9141
	rs2142331	T	C	0.6023	-0.0165	0.0019	1.37784e-17	75.4155
	rs74494415	T	C	0.0398	-0.0417	0.0049	1.8218e-17	72.4236
	rs10922475	A	C	0.5395	0.0159	0.0019	2.1742e-17	70.0305
	rs12519407	C	A	0.2567	0.0181	0.0022	3.3752e-17	67.688
	rs2237485	A	G	0.2234	0.0191	0.0023	3.73422e-17	68.9622
	rs201570119	C	T	0.2098	0.0194	0.0023	5.47646e-17	71.1456
	rs2347603	A	T	0.7418	-0.0181	0.0022	5.64547e-17	67.688
	rs1341215	A	G	0.1374	0.0229	0.0027	6.3183e-17	71.9355
	rs10005035	G	C	0.2823	-0.0175	0.0021	6.51328e-17	69.4444
	rs1556659	T	C	0.3818	0.0163	0.002	7.18952e-17	66.4225
	rs10776560	T	C	0.4995	-0.0157	0.0019	7.87952e-17	68.2798
	rs3822742	A	C	0.3706	0.0162	0.002	1.02707e-16	65.61
	rs60389750	T	C	0.3139	-0.0175	0.0021	1.05706e-16	69.4444
	rs1063582	G	T	0.7649	-0.0185	0.0022	1.12409e-16	70.7128
	rs4815952	C	T	0.5221	-0.0161	0.0019	1.23595e-16	71.8033
	rs144627572	A	G	0.0329	0.0439	0.0053	1.30197e-16	68.6084
	rs9809116	G	A	0.4081	-0.016	0.0019	1.31311e-16	70.9141
	rs12512942	A	G	0.6376	-0.0162	0.002	1.58016e-16	65.61
	rs9391254	T	C	0.3205	0.0166	0.002	2.10184e-16	68.89
	rs10242866	T	C	0.3983	0.0157	0.0019	3.66269e-16	68.2798
	rs56363908	G	A	0.0422	-0.0382	0.0047	3.87793e-16	66.0589
	rs6543146	G	T	0.5579	0.0154	0.0019	4.18697e-16	65.6953
	rs7367519	C	T	0.6846	0.0164	0.002	4.68058e-16	67.24
	rs61729527	T	C	0.0519	-0.0346	0.0043	4.85848e-16	64.7463
	rs7418410	T	C	0.4089	0.0155	0.0019	5.63638e-16	66.5512
	rs10107388	C	T	0.3691	-0.0159	0.002	6.95344e-16	63.2025
	rs2287821	T	C	0.5091	-0.0153	0.0019	6.95344e-16	64.8449
	rs57513571	T	C	0.2004	-0.0191	0.0024	7.02102e-16	63.3351
	rs35963161	A	G	0.4757	-0.0157	0.0019	7.45762e-16	68.2798
	rs1056747	G	A	0.4117	-0.0155	0.0019	8.04822e-16	66.5512
	rs1584011	G	T	0.3559	0.0159	0.002	9.77687e-16	63.2025
	rs2101017	T	C	0.8695	-0.0223	0.0028	1.44411e-15	63.4298
	rs8904	A	G	0.363	-0.0157	0.002	1.523e-15	61.6225
	rs4504126	C	A	0.0275	0.046	0.0058	1.61585e-15	62.9013
	rs9898189	G	C	0.6446	-0.0163	0.0021	1.88018e-15	60.2472
	rs2324154	A	C	0.5096	0.015	0.0019	1.91602e-15	62.3269
	rs2521349	A	G	0.3847	0.0155	0.0019	2.01419e-15	66.5512
	rs34312629	G	C	0.2613	-0.017	0.0021	2.12324e-15	65.5329
	rs704660	T	C	0.4095	0.0153	0.0019	2.27719e-15	64.8449
	rs4076108	T	A	0.2449	0.0174	0.0022	2.29721e-15	62.5537
	rs17278379	C	T	0.124	0.0226	0.0029	2.39773e-15	60.7325
	rs6425817	G	A	0.6724	0.0157	0.002	2.9847e-15	61.6225
	rs4602848	G	A	0.6812	0.016	0.002	3.14485e-15	64
	rs7228151	C	T	0.206	-0.0185	0.0023	3.18933e-15	64.6975
	rs73696333	G	C	0.2012	0.0191	0.0024	3.19669e-15	63.3351
	rs909220	A	G	0.4443	-0.015	0.0019	3.24489e-15	62.3269
	rs72829852	T	C	0.0621	0.0309	0.0039	3.74024e-15	62.7751
	rs13170063	A	G	0.5921	-0.0152	0.0019	4.10771e-15	64
	rs10822117	G	A	0.237	-0.0176	0.0022	4.24033e-15	64
	rs3828729	G	A	0.3094	-0.016	0.002	4.66874e-15	64
	rs12907139	A	G	0.5245	-0.0149	0.0019	4.89328e-15	61.4986
	rs7902	G	A	0.4469	0.0149	0.0019	5.21915e-15	61.4986
	rs1933081	A	T	0.0834	0.0267	0.0034	5.32844e-15	61.6687
	rs10796828	G	T	0.6348	0.0154	0.002	5.77431e-15	59.29
	rs67527161	C	T	0.209	-0.0182	0.0023	5.79029e-15	62.6163
	rs112153300	A	G	0.089	0.0261	0.0034	7.05342e-15	58.9282
	rs13391980	A	G	0.1198	-0.0225	0.0029	7.59801e-15	60.1962
	rs62501195	C	A	0.1712	-0.0198	0.0025	8.11335e-15	62.7264
	rs604723	C	T	0.7248	-0.0166	0.0021	8.16018e-15	62.4853
	rs4807472	C	T	0.6764	-0.0158	0.002	8.18276e-15	62.41
	rs77364196	A	G	0.053	-0.033	0.0043	8.34834e-15	58.8967
	rs4287835	C	T	0.534	0.0147	0.0019	9.94489e-15	59.8587
	rs28929474	T	C	0.0198	0.0527	0.0068	1.04906e-14	60.0625
	rs2789365	T	C	0.4807	-0.0145	0.0019	1.14209e-14	58.241
	rs7320878	A	G	0.6034	-0.015	0.0019	1.344e-14	62.3269
	rs2763263	A	T	0.2445	-0.017	0.0022	1.37088e-14	59.7107
	rs12962050	A	G	0.6445	0.0153	0.002	1.51915e-14	58.5225
	rs1035583	A	G	0.6177	0.0148	0.0019	1.99205e-14	60.6759
	rs190823861	A	G	0.0466	-0.0345	0.0045	2.08882e-14	58.7778
	rs301807	G	A	0.5815	-0.0144	0.0019	2.52581e-14	57.4404
	rs12517711	C	T	0.3917	-0.0147	0.0019	2.78869e-14	59.8587
	rs713467	A	G	0.4345	0.0146	0.0019	3.09386e-14	59.0471
	rs6721191	G	A	0.5779	-0.0144	0.0019	3.1703e-14	57.4404
	rs3782811	A	C	0.2507	-0.0165	0.0022	3.95913e-14	56.25
	rs74379684	T	C	0.0751	-0.0272	0.0036	4.39137e-14	57.0864
	rs10075249	T	C	0.4952	0.0143	0.0019	4.55827e-14	56.6454
	rs165849	A	G	0.6975	0.0157	0.0021	4.56983e-14	55.8934
	rs11198591	A	G	0.3684	0.0148	0.002	4.90795e-14	54.76
	rs7286917	G	A	0.7461	0.0171	0.0023	5.18442e-14	55.276
	rs599004	T	C	0.2807	-0.0157	0.0021	6.5283e-14	55.8934
	rs1290786	T	C	0.4307	-0.0143	0.0019	7.14167e-14	56.6454
	rs2289629	A	G	0.3451	-0.0148	0.002	8.02047e-14	54.76
	rs78051210	C	T	0.0771	0.0263	0.0036	1.63493e-13	53.3711
	rs56239180	G	T	0.0237	-0.0459	0.0062	1.85097e-13	54.8078
	rs17400325	C	T	0.0415	0.0345	0.0047	2.10087e-13	53.8818
	rs12344515	T	C	0.2402	-0.0163	0.0022	2.27719e-13	54.8946
	rs2138374	C	T	0.696	-0.0149	0.002	2.78997e-13	55.5025
	rs350832	A	G	0.7709	-0.0165	0.0023	3.44112e-13	51.465
	rs5753518	A	G	0.0899	0.0242	0.0033	5.03849e-13	53.7778
	rs2648725	A	T	0.2134	0.0165	0.0023	8.20352e-13	51.465
	rs1330826	C	G	0.2268	0.0162	0.0023	1.03896e-12	49.6106
	rs55758152	A	G	0.3263	0.0145	0.002	1.05293e-12	52.5625
	rs143076454	A	G	0.0186	-0.0499	0.007	1.05512e-12	50.8165
	rs6582398	T	C	0.6002	0.014	0.002	1.13501e-12	49
	rs60408354	A	G	0.0732	0.0259	0.0036	1.15213e-12	51.76
	rs28485212	T	C	0.1494	-0.0188	0.0027	1.24194e-12	48.4829
	rs72771070	T	C	0.283	0.015	0.0021	1.29688e-12	51.0204
	rs2578565	T	C	0.6575	-0.0141	0.002	1.37404e-12	49.7025
	rs14976	T	C	0.3057	0.0144	0.002	1.42692e-12	51.84
	rs177591	G	C	0.1489	-0.0191	0.0027	1.51286e-12	50.0425
	rs17197114	C	T	0.1772	0.0177	0.0025	1.54383e-12	50.1264
	rs73856768	C	T	0.0805	-0.0247	0.0035	1.55418e-12	49.8033
	rs4847378	T	G	0.6121	0.0136	0.0019	1.64286e-12	51.2355
	rs11260035	A	G	0.2761	0.015	0.0021	1.85609e-12	51.0204
	rs7107356	G	A	0.5068	0.0133	0.0019	1.85994e-12	49
	rs8000973	C	T	0.5334	0.0134	0.0019	2.05022e-12	49.7396
	rs6693481	C	T	0.6951	-0.0143	0.002	2.208e-12	51.1225
	rs310796	T	G	0.6811	0.0142	0.002	2.53396e-12	50.41
	rs11720869	A	G	0.6686	0.0141	0.002	2.53805e-12	49.7025
	rs9594714	T	G	0.3052	0.0144	0.0021	2.64789e-12	47.0204
	rs75022676	A	G	0.2079	-0.0163	0.0023	2.84315e-12	50.225
	rs150844304	C	A	0.0256	-0.0418	0.006	3.20996e-12	48.5344
	rs234640	T	C	0.5142	-0.0131	0.0019	3.86812e-12	47.5374
	rs112873218	T	C	0.1054	0.0216	0.0031	4.02161e-12	48.5494
	rs9610447	T	C	0.7471	0.0152	0.0022	5.28567e-12	47.7355
	rs2925155	T	C	0.2612	-0.015	0.0022	5.46638e-12	46.4876
	rs17681189	A	C	0.4231	-0.0131	0.0019	5.81969e-12	47.5374
	rs7679276	G	A	0.9544	-0.033	0.0048	5.92652e-12	47.2656
	rs8136517	C	T	0.0652	0.0267	0.0039	6.58264e-12	46.8698
	rs1730028	G	T	0.4174	0.0131	0.0019	7.38584e-12	47.5374
	rs11060942	A	G	0.0344	-0.0354	0.0052	7.49031e-12	46.3447
	rs10203320	C	T	0.3289	0.0138	0.002	7.85597e-12	47.61
	rs35811052	G	A	0.2559	-0.0148	0.0022	8.84097e-12	45.2562
	rs116493405	A	G	0.0537	0.0287	0.0042	9.52138e-12	46.6944
	rs963317	G	A	0.6629	-0.0136	0.002	1.0311e-11	46.24
	rs2754255	G	A	0.2245	-0.0153	0.0023	1.04689e-11	44.2514
	rs17818592	C	T	0.4367	-0.0129	0.0019	1.22914e-11	46.097
	rs2663126	A	G	0.6905	-0.0139	0.0021	1.35613e-11	43.8118
	rs2283200	T	C	0.0559	-0.0281	0.0042	1.48115e-11	44.7625
	rs12340775	A	G	0.0552	-0.0287	0.0043	1.73181e-11	44.5479
	rs7448554	A	C	0.4999	-0.0132	0.002	1.77296e-11	43.56
	rs1005723	T	C	0.1908	0.0161	0.0024	1.7869e-11	45.0017
	rs40270	C	A	0.7724	0.0151	0.0022	1.89802e-11	47.1095
	rs7321635	C	A	0.6465	-0.0132	0.002	2.5781e-11	43.56
	rs10171272	A	C	0.3035	0.0136	0.002	2.8721e-11	46.24
	rs77447813	C	G	0.087	0.0224	0.0034	3.20775e-11	43.4048
	rs4938359	G	A	0.2024	-0.0156	0.0024	3.23966e-11	42.25
	rs8084413	A	G	0.4693	-0.0127	0.0019	3.24713e-11	44.6787
	rs9385002	T	A	0.2394	-0.0147	0.0022	3.26287e-11	44.6467
	rs34522021	T	C	0.4547	0.0126	0.0019	3.37598e-11	43.9778
	rs331917	G	A	0.5803	-0.0127	0.0019	3.5416e-11	44.6787
	rs10123619	G	A	0.8425	-0.0171	0.0026	4.05042e-11	43.2559
	rs116008080	A	G	0.0238	-0.0415	0.0063	4.05695e-11	43.3925
	rs113671109	C	T	0.22	-0.015	0.0023	4.22863e-11	42.5331
	rs2923411	C	T	0.5946	0.0127	0.0019	4.7698e-11	44.6787
	rs2717008	C	T	0.3835	-0.0127	0.0019	4.9877e-11	44.6787
	rs2592208	A	C	0.513	-0.0124	0.0019	5.51696e-11	42.5928
	rs2347808	A	G	0.5139	-0.0125	0.0019	5.78762e-11	43.2825
	rs28529426	T	C	0.1711	-0.0168	0.0026	5.82371e-11	41.7515
	rs2490302	A	T	0.9137	0.0221	0.0034	6.23735e-11	42.25
	rs10815274	C	A	0.4562	0.0124	0.0019	6.45654e-11	42.5928
	rs6849302	G	A	0.1977	0.0155	0.0024	7.10722e-11	41.7101
	rs11605297	A	G	0.2328	0.0146	0.0022	8.03341e-11	44.0413
	rs545104	C	T	0.6164	0.0127	0.002	8.08351e-11	40.3225
	rs496783	G	A	0.4648	-0.0124	0.0019	8.12643e-11	42.5928
	rs4748008	C	T	0.4346	-0.0125	0.0019	8.94953e-11	43.2825
	rs1899040	T	C	0.7962	0.0152	0.0023	9.04066e-11	43.6749
	rs13109280	G	A	0.6618	0.0131	0.002	9.14534e-11	42.9025
	rs13127468	A	C	0.4629	-0.0123	0.0019	9.85825e-11	41.9086
	rs11221657	G	T	0.1352	0.0179	0.0028	1.20501e-10	40.8686
	rs10019221	T	G	0.5974	-0.0124	0.0019	1.22101e-10	42.5928
	rs3769598	G	A	0.1438	0.0171	0.0027	1.322e-10	40.1111
	rs7185244	C	T	0.7759	-0.0148	0.0023	1.39601e-10	41.4064
	rs111622870	C	T	0.0482	-0.0282	0.0044	1.85999e-10	41.0764
	rs650508	C	G	0.3008	-0.013	0.002	1.86102e-10	42.25
	rs6054491	G	C	0.2404	-0.0142	0.0022	2.15199e-10	41.6612
	rs73006226	A	C	0.1267	-0.0182	0.0029	2.22998e-10	39.3864
	rs987666	A	G	0.1188	0.0185	0.0029	2.32702e-10	40.6956
	rs56207600	A	G	0.111	0.0192	0.003	2.50098e-10	40.96
	rs9828525	T	C	0.4113	0.0121	0.0019	2.50801e-10	40.5568
	rs4682483	A	G	0.1534	-0.0165	0.0026	2.651e-10	40.2737
	rs293517	C	T	0.7011	-0.013	0.0021	2.80401e-10	38.322
	rs4818280	T	C	0.6269	-0.0124	0.002	2.84302e-10	38.44
	rs113146332	C	G	0.0381	0.0311	0.0049	2.98696e-10	40.2836
	rs61732778	A	G	0.071	0.023	0.0037	3.13199e-10	38.6413
	rs11191208	A	G	0.2057	0.0147	0.0024	3.68901e-10	37.5156
	rs11684531	G	A	0.1328	-0.0172	0.0028	4.16697e-10	37.7347
	rs3792819	G	A	0.0854	0.021	0.0034	4.42201e-10	38.1488
	rs1340022	C	T	0.4868	0.0118	0.0019	4.47404e-10	38.5706
	rs73052033	C	T	0.1851	-0.0151	0.0024	4.79005e-10	39.5851
	rs6593210	A	G	0.2081	0.0146	0.0024	4.88203e-10	37.0069
	rs117818446	A	G	0.0202	0.0423	0.0068	5.28896e-10	38.6957
	rs139921635	T	G	0.0236	0.0385	0.0062	6.15602e-10	38.5601
	rs72657800	C	T	0.0773	-0.0219	0.0035	6.39102e-10	39.1518
	rs447352	T	C	0.1408	-0.0181	0.0029	6.62293e-10	38.9548
	rs718603	T	C	0.2774	0.0131	0.0021	6.67898e-10	38.9138
	rs1880318	A	G	0.2039	0.0147	0.0024	6.85899e-10	37.5156
	rs684905	T	C	0.4176	-0.0118	0.0019	7.10003e-10	38.5706
	rs839255	G	T	0.6847	-0.0126	0.0021	8.38205e-10	36
	rs77809369	T	C	0.0642	0.0237	0.0039	9.8349e-10	36.929
	rs71414738	T	C	0.1763	0.015	0.0025	1.00201e-09	36
	rs116339650	G	A	0.127	-0.0175	0.0029	1.05201e-09	36.415
	rs7828086	C	T	0.2391	0.0135	0.0022	1.11099e-09	37.655
	rs702886	G	A	0.3505	0.012	0.002	1.11199e-09	36
	rs7328187	G	T	0.4976	0.0116	0.0019	1.185e-09	37.2742
	rs6142059	C	T	0.4926	0.0116	0.0019	1.19001e-09	37.2742
	rs62143873	A	G	0.5033	-0.0115	0.0019	1.193e-09	36.6343
	rs4932439	G	A	0.8254	-0.0151	0.0025	1.43301e-09	36.4816
	rs17773965	T	C	0.1412	-0.0163	0.0027	1.50699e-09	36.4458
	rs680882	G	T	0.7606	0.0133	0.0022	1.98399e-09	36.5475
	rs8017006	G	A	0.3275	0.0122	0.002	2.21998e-09	37.21
	rs2569888	A	G	0.2449	0.0133	0.0022	2.29298e-09	36.5475
	rs6675858	T	C	0.2141	-0.0137	0.0023	2.40398e-09	35.4802
	rs11612462	G	T	0.1698	0.015	0.0025	2.54701e-09	36
	rs947099	A	G	0.3536	0.0117	0.002	2.70701e-09	34.2225
	rs11175919	A	G	0.0262	0.0349	0.0059	3.159e-09	34.9902
	rs2545339	G	A	0.6288	0.0115	0.002	3.48001e-09	33.0625
	rs13316	A	C	0.4301	0.0115	0.0019	3.65502e-09	36.6343
	rs12536902	A	C	0.0143	0.0479	0.0081	3.65603e-09	34.9704
	rs2788213	A	G	0.7104	0.0123	0.0021	3.79603e-09	34.3061
	rs28379706	C	T	0.3931	0.0114	0.002	4.49004e-09	32.49
	rs72695791	G	C	0.036	-0.0297	0.0051	4.57604e-09	33.9135
	rs4121583	T	C	0.6192	0.0118	0.002	4.62402e-09	34.81
	rs532499	C	T	0.7413	-0.0127	0.0022	4.90004e-09	33.3244
	rs990315	C	T	0.6229	-0.0115	0.002	5.07002e-09	33.0625
	rs9636364	A	G	0.5429	0.011	0.0019	5.09296e-09	33.518
	rs144109601	A	C	0.0418	-0.0278	0.0048	5.15003e-09	33.5434
	rs2140619	G	A	0.4128	0.0113	0.0019	5.17798e-09	35.3712
	rs577289	T	A	0.2808	-0.0125	0.0021	5.39399e-09	35.4308
	rs117972846	G	T	0.0285	0.0335	0.0057	5.47293e-09	34.5414
	rs57059662	C	T	0.6774	0.0118	0.002	5.63106e-09	34.81
	rs3103223	C	T	0.7397	0.0126	0.0022	6.01797e-09	32.8017
	rs6502935	T	C	0.7381	-0.0125	0.0022	6.31495e-09	32.2831
	rs7826059	C	T	0.6421	0.0114	0.002	7.61395e-09	32.49
	rs12483401	C	T	0.0216	-0.0387	0.0067	9.22104e-09	33.3636
	rs10128333	T	C	0.1676	-0.0146	0.0025	9.51305e-09	34.1056
	rs28736838	T	C	0.3017	-0.0117	0.002	1.06999e-08	34.2225
	rs8018486	G	A	0.1914	-0.0138	0.0024	1.17801e-08	33.0625
	rs6905544	G	A	0.6015	-0.011	0.0019	1.222e-08	33.518
	rs10749157	C	T	0.3584	0.0113	0.002	1.239e-08	31.9225
	rs10068640	A	G	0.3651	0.0112	0.002	1.28201e-08	31.36
	rs11070842	C	T	0.1631	-0.0146	0.0026	1.30101e-08	31.5325
	rs10829226	A	G	0.6359	-0.0112	0.002	1.32999e-08	31.36
	rs17718736	A	C	0.3226	0.0115	0.002	1.39399e-08	33.0625
	rs62103240	A	G	0.071	0.0212	0.0037	1.39701e-08	32.8298
	rs10471339	G	C	0.3823	-0.011	0.0019	1.448e-08	33.518
	rs12655296	T	C	0.6251	-0.011	0.002	1.62002e-08	30.25
	rs2025808	A	C	0.2541	0.0122	0.0022	1.71601e-08	30.7521
	rs6066122	G	C	0.7631	0.0127	0.0023	1.75501e-08	30.4896
	rs10221831	T	C	0.0321	0.03	0.0053	1.80302e-08	32.0399
	rs4965298	T	C	0.7127	-0.0119	0.0021	1.81001e-08	32.1111
	rs28678024	G	A	0.2854	-0.0119	0.0021	1.89898e-08	32.1111
	rs2188805	C	A	0.3359	0.0114	0.002	2.003e-08	32.49
	rs9590328	G	A	0.1417	0.0153	0.0027	2.01999e-08	32.1111
	rs31196	A	C	0.5724	-0.0107	0.0019	2.071e-08	31.7147
	rs876122	G	A	0.8788	0.0162	0.0029	2.186e-08	31.2057
	rs568267	T	C	0.7431	0.0122	0.0022	2.22602e-08	30.7521
	rs7082659	C	T	0.8663	0.0156	0.0028	2.273e-08	31.0408
	rs80280630	T	C	0.1115	-0.0168	0.003	2.27898e-08	31.36
	rs249677	A	C	0.6333	-0.0109	0.002	2.40298e-08	29.7025
	rs544136	G	T	0.7482	0.0121	0.0022	2.50098e-08	30.25
	rs117335233	G	T	0.053	-0.0236	0.0042	2.561e-08	31.5737
	rs2303423	C	T	0.1095	0.0168	0.003	2.64399e-08	31.36
	rs2978362	T	C	0.5326	0.0106	0.0019	2.848e-08	31.1247
	rs336630	T	C	0.43	-0.0106	0.0019	2.89701e-08	31.1247
	rs4383083	A	G	0.6466	0.0111	0.002	2.90898e-08	30.8025
	rs10225945	G	A	0.1499	-0.0146	0.0026	3.27597e-08	31.5325
	rs9568031	T	C	0.706	-0.0115	0.0021	3.33903e-08	29.9887
	rs1168768	T	C	0.975	0.0332	0.006	3.60903e-08	30.6178
	rs12185775	C	G	0.1172	-0.0167	0.003	3.661e-08	30.9878
	rs61878760	A	G	0.0828	0.019	0.0034	3.73603e-08	31.2284
	rs11721522	G	A	0.4125	0.0106	0.0019	4.03005e-08	31.1247
	rs10975935	G	A	0.2464	-0.0121	0.0022	4.15002e-08	30.25
	rs4077103	A	C	0.8426	-0.0143	0.0026	4.17503e-08	30.25
	rs3778858	T	G	0.3698	0.0108	0.002	4.26197e-08	29.16
	rs78000963	A	G	0.1043	0.0169	0.0031	4.38702e-08	29.7201
	rs73413540	T	C	0.2248	-0.0124	0.0023	4.42099e-08	29.0662
	rs7220127	C	T	0.4264	-0.0105	0.0019	4.60299e-08	30.5402
	rs10205141	G	A	0.0476	0.0241	0.0044	4.70999e-08	30.0005
CRP	rs12133641	G	A	0.41022	-0.09403	0.0024218	0	1507.5
	rs2154384	T	C	0.36942	-0.12461	0.0024672	0	2550.92
	rs429358	C	T	0.15621	-0.26571	0.003259	0	6647.33
	rs7551731	C	T	0.32985	-0.17235	0.0025212	0	4673.13
	rs7970695	A	G	0.6235	0.14628	0.002457	0	3544.54
	rs1260326	C	T	0.60695	-0.073894	0.002441	4.9204e-201	916.395
	rs17616063	G	A	0.076034	-0.12572	0.0045028	2.32809e-171	779.549
	rs7012637	A	G	0.47495	0.047506	0.0024076	1.28706e-86	389.339
	rs4656849	G	A	0.60101	0.045845	0.0024387	8.3946e-79	353.401
	rs6734238	G	A	0.40205	0.043305	0.002433	7.73571e-71	316.805
	rs1889316	T	C	0.15416	-0.055554	0.0033069	2.59717e-63	282.22
	rs56015600	G	A	0.6297	0.039944	0.0024753	1.47979e-58	260.404
	rs1800961	T	C	0.03141	-0.1052	0.0068458	2.86352e-53	236.147
	rs728538	G	T	0.16686	0.044549	0.0032205	1.65425e-43	191.35
	rs2239222	G	A	0.34858	0.034274	0.0025222	4.77749e-42	184.659
	rs6519133	C	T	0.39346	-0.033229	0.0024477	5.73456e-42	184.297
	rs11265157	G	C	0.2602	0.032973	0.0027247	1.05463e-33	146.447
	rs28929474	T	C	0.020304	-0.10043	0.0084753	2.19331e-32	140.416
	rs469802	G	A	0.20398	-0.03502	0.0029884	1.03729e-31	137.327
	rs9388490	T	C	0.43763	-0.027783	0.002412	1.07622e-30	132.679
	rs75460349	C	A	0.023662	-0.091093	0.0079836	3.77225e-30	130.188
	rs12231235	A	G	0.42655	-0.026563	0.0024198	4.96364e-28	120.502
	rs3768321	T	G	0.1967	0.032417	0.0030107	4.96135e-27	115.934
	rs635634	T	C	0.18392	0.032827	0.0030985	3.19007e-26	112.243
	rs2246833	T	C	0.34047	0.026285	0.0025178	1.64778e-25	108.987
	rs204914	T	C	0.046788	0.05883	0.0056675	3.07397e-25	107.749
	rs150844304	C	A	0.024558	0.080146	0.0077278	3.38298e-25	107.56
	rs9266244	A	G	0.70255	0.027164	0.0026205	3.56944e-25	107.453
	rs4655802	A	G	0.58967	-0.023425	0.002433	6.10661e-22	92.699
	rs687339	T	C	0.77192	-0.026276	0.0028508	3.07044e-20	84.9542
	rs7846549	A	G	0.10368	-0.035085	0.0039267	4.09072e-19	79.8339
	rs4752829	A	G	0.28742	-0.023136	0.0026419	2.00771e-18	76.6909
	rs28429148	A	G	0.43414	0.019884	0.0024482	4.59939e-16	65.965
	rs9604045	T	G	0.25026	-0.022968	0.0028746	1.3555e-15	63.8398
	rs4870941	C	G	0.24012	0.022221	0.0028363	4.72933e-15	61.3794
	rs6905544	G	A	0.59988	0.018064	0.0024455	1.50661e-13	54.5623
	rs34298354	T	C	0.12167	-0.026962	0.0036678	1.97106e-13	54.0372
	rs4985445	G	A	0.45867	0.017189	0.0024011	8.16018e-13	51.2484
	rs17781691	G	A	0.49427	-0.016558	0.0023931	4.55827e-12	47.8734
	rs7311631	G	A	0.49281	-0.016481	0.002387	5.05126e-12	47.6719
	rs6792725	G	A	0.69345	-0.017916	0.0026702	1.95524e-11	45.0189
	rs11850396	A	G	0.36007	-0.016219	0.0024882	7.13017e-11	42.4891
	rs35732917	C	T	0.28607	-0.016858	0.0026426	1.7791e-10	40.6958
	rs142296998	A	G	0.0064518	0.10009	0.016031	4.27691e-10	38.9816
	rs10175899	A	T	0.67343	0.015824	0.0025535	5.75599e-10	38.4026
	rs7563362	G	A	0.85773	0.02111	0.0034353	8.01014e-10	37.7613
	rs3746778	A	G	0.42047	-0.015167	0.0024845	1.03259e-09	37.2667
	rs11693537	A	G	0.41936	0.014239	0.0024233	4.2092e-09	34.5259
	rs13391980	A	G	0.11961	0.021589	0.0036888	4.84407e-09	34.2527
	rs75064168	A	G	0.091035	0.024337	0.0041883	6.22386e-09	33.7644
	rs7833554	T	C	0.555	0.013932	0.0024083	7.25538e-09	33.4662
	rs7250946	T	C	0.04409	0.03363	0.0058223	7.65138e-09	33.363
	rs35756741	T	C	0.092072	0.023881	0.0041545	9.03025e-09	33.0421
	rs62106258	C	T	0.048327	-0.031583	0.0055717	1.44158e-08	32.1315
	rs11617494	A	G	0.24059	0.015725	0.0028114	2.22731e-08	31.285
	rs141179989	T	C	0.017022	-0.05519	0.0099727	3.13083e-08	30.6264
	rs55741140	T	C	0.26003	-0.01523	0.0027559	3.27499e-08	30.5403
	rs35816944	A	G	0.0066924	0.080684	0.014636	3.53957e-08	30.39
	rs2172131	C	T	0.58031	-0.013338	0.002422	3.65511e-08	30.3273
	rs963317	G	A	0.66236	0.013907	0.0025275	3.75128e-08	30.275
low HGS and CRP on HCC
Exposure	SNP	EA	OA	EAF	Beta	SE	Pval	F
low HGS	rs35371668	T	C	0.1738	0.0982	0.0122	8.93511e-16	64.7893
	rs143384	G	A	0.4099	-0.0657	0.0091	5.86949e-13	52.1252
	rs11082726	G	A	0.3407	0.0556	0.0095	5.35895e-09	34.2533
CRP	rs12133641	G	A	0.41022	-0.09403	0.0024218	0	1507.5
	rs2154384	T	C	0.36942	-0.12461	0.0024672	0	2550.92
	rs429358	C	T	0.15621	-0.26571	0.003259	0	6647.33
	rs7551731	C	T	0.32985	-0.17235	0.0025212	0	4673.13
	rs7970695	A	G	0.6235	0.14628	0.002457	0	3544.54
	rs1260326	C	T	0.60695	-0.073894	0.002441	4.9204e-201	916.395
	rs17616063	G	A	0.076034	-0.12572	0.0045028	2.32809e-171	779.549
	rs7012637	A	G	0.47495	0.047506	0.0024076	1.28706e-86	389.339
	rs4656849	G	A	0.60101	0.045845	0.0024387	8.3946e-79	353.401
	rs6734238	G	A	0.40205	0.043305	0.002433	7.73571e-71	316.805
	rs1889316	T	C	0.15416	-0.055554	0.0033069	2.59717e-63	282.22
	rs56015600	G	A	0.6297	0.039944	0.0024753	1.47979e-58	260.404
	rs1800961	T	C	0.03141	-0.1052	0.0068458	2.86352e-53	236.147
	rs728538	G	T	0.16686	0.044549	0.0032205	1.65425e-43	191.35
	rs2239222	G	A	0.34858	0.034274	0.0025222	4.77749e-42	184.659
	rs6519133	C	T	0.39346	-0.033229	0.0024477	5.73456e-42	184.297
	rs1490384	T	C	0.4982	-0.030927	0.00239	2.72898e-38	167.448
	rs35371668	T	C	0.18084	0.04064	0.003156	6.19013e-38	165.819
	rs149624078	T	C	0.013969	-0.12997	0.01045	1.68539e-35	154.687
	rs11265157	G	C	0.2602	0.032973	0.0027247	1.05463e-33	146.447
	rs28929474	T	C	0.020304	-0.10043	0.0084753	2.19331e-32	140.416
	rs2836881	T	G	0.26662	-0.03173	0.0027048	8.98049e-32	137.616
	rs469802	G	A	0.20398	-0.03502	0.0029884	1.03729e-31	137.327
	rs2393794	C	T	0.18629	0.035947	0.0030974	3.90032e-31	134.689
	rs75460349	C	A	0.023662	-0.091093	0.0079836	3.77225e-30	130.188
	rs6486122	T	C	0.69114	0.028659	0.0025831	1.34276e-28	123.095
	rs12944581	C	G	0.72956	0.030897	0.0028021	2.88868e-28	121.581
	rs12231235	A	G	0.42655	-0.026563	0.0024198	4.96364e-28	120.502
	rs3768321	T	G	0.1967	0.032417	0.0030107	4.96135e-27	115.934
	rs7828742	G	A	0.5981	0.026336	0.0024497	5.94155e-27	115.578
	rs635634	T	C	0.18392	0.032827	0.0030985	3.19007e-26	112.243
	rs1037170	T	C	0.72235	0.027968	0.0026789	1.6387e-25	108.996
	rs2246833	T	C	0.34047	0.026285	0.0025178	1.64778e-25	108.987
	rs55855238	C	T	0.65051	0.026122	0.0025055	1.91205e-25	108.699
	rs204914	T	C	0.046788	0.05883	0.0056675	3.07397e-25	107.749
	rs150844304	C	A	0.024558	0.080146	0.0077278	3.38298e-25	107.56
	rs10769254	C	G	0.19014	-0.031326	0.0030679	1.78608e-24	104.262
	rs35511257	C	G	0.095207	0.043308	0.004357	2.81709e-23	98.801
	rs13242809	A	T	0.2736	-0.026623	0.0026899	4.30725e-23	97.9584
	rs17138478	A	C	0.12887	0.034379	0.0035674	5.61824e-22	92.8716
	rs4655802	A	G	0.58967	-0.023425	0.002433	6.10661e-22	92.699
	rs61542988	T	C	0.24604	-0.026486	0.0027863	1.99251e-21	90.3602
	rs1441171	T	G	0.52374	-0.022503	0.0023924	5.17369e-21	88.4735
	rs11777625	C	T	0.54572	0.022466	0.0024017	8.48203e-21	87.5012
	rs141783576	C	G	0.073064	-0.043338	0.0046735	1.81803e-20	85.991
	rs687339	T	C	0.77192	-0.026276	0.0028508	3.07044e-20	84.9542
	rs2847289	C	A	0.57246	0.022248	0.0024163	3.35738e-20	84.7774
	rs73001065	C	G	0.070962	0.042886	0.0046672	3.99393e-20	84.4342
	rs2161037	A	G	0.54527	0.021768	0.0024193	2.31793e-19	80.9576
	rs2700938	C	T	0.37635	0.022097	0.0024707	3.78355e-19	79.9883
	rs7846549	A	G	0.10368	-0.035085	0.0039267	4.09072e-19	79.8339
	rs714052	G	A	0.12458	-0.031432	0.0036136	3.37909e-18	75.6596
	rs7357754	G	A	0.49999	0.020787	0.0023961	4.13619e-18	75.2617
	rs12300845	T	G	0.032763	-0.058096	0.0067051	4.55407e-18	75.0727
	rs77704739	C	T	0.042351	-0.051242	0.0059437	6.65426e-18	74.3256
	rs8178824	T	C	0.029741	0.060272	0.0070548	1.30858e-17	72.9897
	rs9638882	A	C	0.20879	-0.024383	0.0029448	1.2368e-16	68.5587
	rs11118625	G	A	0.26903	-0.022116	0.0027185	4.11529e-16	66.1842
	rs28429148	A	G	0.43414	0.019884	0.0024482	4.59939e-16	65.965
	rs6961634	A	G	0.14946	-0.02708	0.0033539	6.82339e-16	65.1924
	rs1800693	C	T	0.40142	-0.019651	0.0024353	7.09741e-16	65.1125
	rs11605427	C	G	0.40168	-0.019648	0.0024406	8.26038e-16	64.8102
	rs340023	T	C	0.26919	0.021765	0.0027045	8.45084e-16	64.7654
	rs9604045	T	G	0.25026	-0.022968	0.0028746	1.3555e-15	63.8398
	rs1933736	C	T	0.40065	0.019016	0.0024385	6.28058e-15	60.8125
	rs704017	G	A	0.57174	-0.01859	0.0024143	1.36333e-14	59.2893
	rs34139656	G	A	0.3277	0.019717	0.0025614	1.39059e-14	59.2553
	rs8060025	G	T	0.61106	-0.01854	0.0024505	3.86723e-14	57.2414
	rs11145763	C	A	0.43307	0.018209	0.0024099	4.1639e-14	57.0919
	rs9738365	A	C	0.26663	0.02034	0.0027085	5.94019e-14	56.3955
	rs2049045	C	G	0.18684	-0.022944	0.0030643	7.0291e-14	56.0629
	rs7084062	G	A	0.48874	0.018021	0.0024165	8.85319e-14	55.614
	rs6920220	A	G	0.22253	0.021333	0.0028621	9.11171e-14	55.5564
	rs4764939	T	C	0.46947	-0.017859	0.0023971	9.33469e-14	55.5063
	rs519790	G	C	0.34157	0.018633	0.0025172	1.3406e-13	54.7936
	rs6905544	G	A	0.59988	0.018064	0.0024455	1.50661e-13	54.5623
	rs34298354	T	C	0.12167	-0.026962	0.0036678	1.97106e-13	54.0372
	rs3935032	T	C	0.37726	-0.018415	0.0025052	1.97742e-13	54.0329
	rs1905505	A	G	0.28358	0.01947	0.0026507	2.05731e-13	53.9524
	rs2250010	T	C	0.81022	0.02225	0.0030446	2.71894e-13	53.4072
	rs73656635	A	C	0.15354	0.023976	0.0033527	8.6278e-13	51.1404
	rs799260	A	G	0.16622	-0.022898	0.0032052	9.07821e-13	51.037
	rs4704093	G	T	0.46801	0.017069	0.0024048	1.26853e-12	50.38
	rs1476698	G	A	0.36912	0.017568	0.0024754	1.27585e-12	50.3679
	rs1800919	C	A	0.76349	-0.019829	0.0028259	2.27405e-12	49.2366
	rs17652767	A	G	0.10615	-0.026967	0.0038762	3.47856e-12	48.4008
	rs2161374	T	C	0.48653	-0.016553	0.0023894	4.28253e-12	47.9928
	rs112303588	C	G	0.033408	0.049353	0.0071314	4.50921e-12	47.8936
	rs17781691	G	A	0.49427	-0.016558	0.0023931	4.55827e-12	47.8734
	rs7311631	G	A	0.49281	-0.016481	0.002387	5.05126e-12	47.6719
	rs12540285	G	A	0.21987	-0.019853	0.0028899	6.43132e-12	47.194
	rs1545536	T	C	0.21981	-0.019732	0.0028854	8.01493e-12	46.766
	rs4018180	A	G	0.067505	-0.032791	0.0047956	8.05193e-12	46.7545
	rs10760691	G	A	0.38253	0.017264	0.00253	8.9002e-12	46.5631
	rs4790286	A	T	0.21875	-0.019557	0.0028894	1.30137e-11	45.813
	rs1985157	C	T	0.41293	0.016339	0.0024272	1.68229e-11	45.3148
	rs6792725	G	A	0.69345	-0.017916	0.0026702	1.95524e-11	45.0189
	rs1348675	A	G	0.23265	0.019242	0.002873	2.12471e-11	44.8569
	rs4609871	T	C	0.55151	0.016003	0.0024013	2.66318e-11	44.413
	rs12132412	G	A	0.38815	0.016397	0.0024735	3.38298e-11	43.9445
	rs79225028	G	C	0.10504	-0.025844	0.0039035	3.57767e-11	43.834
	rs2050392	A	G	0.61192	-0.016394	0.0024845	4.15719e-11	43.5403
	rs7652415	T	C	0.12802	0.023481	0.0035763	5.188e-11	43.1087
	rs1883711	C	G	0.031063	0.046048	0.0070171	5.3064e-11	43.0632
	rs2110944	C	T	0.53073	0.015728	0.0024027	5.91017e-11	42.8497
	rs11850396	A	G	0.36007	-0.016219	0.0024882	7.13017e-11	42.4891
	rs7956514	G	T	0.28665	0.016997	0.0026374	1.15979e-10	41.5329
	rs12941913	T	C	0.60759	0.015568	0.0024507	2.12241e-10	40.3539
	rs762360	T	C	0.6994	-0.016526	0.0026118	2.49448e-10	40.0365
	rs60987662	G	A	0.3797	0.015492	0.0024691	3.51698e-10	39.3675
	rs653170	T	C	0.35929	0.015591	0.0024922	3.96461e-10	39.1365
	rs10175899	A	T	0.67343	0.015824	0.0025535	5.75599e-10	38.4026
	rs6012927	G	A	0.35772	0.015502	0.0025047	6.05257e-10	38.3058
	rs11577023	C	T	0.30967	-0.016074	0.0025978	6.11773e-10	38.2857
	rs7563362	G	A	0.85773	0.02111	0.0034353	8.01014e-10	37.7613
	rs10831676	C	A	0.46147	-0.014719	0.0023982	8.38842e-10	37.6691
	rs13013	A	C	0.58384	0.01484	0.0024234	9.15398e-10	37.4988
	rs73137144	G	A	0.19289	-0.018512	0.0030283	9.79783e-10	37.3688
	rs6686095	T	G	0.81096	0.018717	0.003065	1.01939e-09	37.2916
	rs3746778	A	G	0.42047	-0.015167	0.0024845	1.03259e-09	37.2667
	rs117211511	A	G	0.043681	0.036329	0.0059568	1.0708e-09	37.1947
	rs1223801	A	G	0.83655	-0.01968	0.0032297	1.10591e-09	37.1301
	rs13062093	G	T	0.36575	0.015002	0.002479	1.43731e-09	36.6223
	rs1800973	A	C	0.061166	0.02996	0.0049843	1.84761e-09	36.1306
	rs28472312	T	C	0.70436	0.015905	0.0026508	1.97529e-09	36.0009
	rs12992995	A	C	0.27555	-0.015843	0.002681	3.43558e-09	34.9206
	rs62104180	A	G	0.050106	-0.032276	0.00548	3.87017e-09	34.6895
	rs114414824	C	T	0.040769	-0.03579	0.0060827	4.01061e-09	34.6203
	rs12516176	C	T	0.27408	0.015747	0.0026792	4.17292e-09	34.545
	rs11693537	A	G	0.41936	0.014239	0.0024233	4.2092e-09	34.5259
	rs11708067	G	A	0.24557	0.016296	0.002777	4.40677e-09	34.4358
	rs76040012	C	T	0.10177	-0.023351	0.0039801	4.44355e-09	34.421
	rs2030291	T	A	0.38781	-0.014378	0.002454	4.6565e-09	34.3279
	rs2166625	C	G	0.37187	-0.014387	0.0024714	5.83687e-09	33.8887
	rs75064168	A	G	0.091035	0.024337	0.0041883	6.22386e-09	33.7644
	rs4006577	A	G	0.62097	-0.014357	0.0024742	6.53507e-09	33.6711
	rs72636674	C	G	0.166	0.018618	0.0032155	7.04255e-09	33.525
	rs17308476	T	C	0.11129	0.022016	0.0038034	7.11164e-09	33.5068
	rs7833554	T	C	0.555	0.013932	0.0024083	7.25538e-09	33.4662
	rs7250946	T	C	0.04409	0.03363	0.0058223	7.65138e-09	33.363
	rs9838974	G	A	0.58968	-0.014005	0.00244	9.48812e-09	32.9448
	rs2432195	T	C	0.82669	0.01812	0.0031588	9.68166e-09	32.9058
	rs12620844	C	T	0.43086	0.013933	0.0024364	1.075e-08	32.7033
	rs654912	C	T	0.69191	-0.014882	0.0026041	1.0988e-08	32.6593
	rs4148155	G	A	0.1144	-0.021269	0.0037506	1.42249e-08	32.1583
	rs3125326	C	A	0.60889	0.014007	0.0024712	1.44521e-08	32.1273
	rs7317323	C	T	0.057036	0.029144	0.0051496	1.51869e-08	32.0296
	rs12992747	C	A	0.77238	-0.016125	0.0028569	1.65859e-08	31.8573
	rs1859726	C	T	0.093451	0.023151	0.0041019	1.66169e-08	31.8544
	rs889745	T	G	0.524	0.013536	0.0023985	1.66621e-08	31.8494
	rs150649461	C	G	0.015192	0.056418	0.010044	1.942e-08	31.5516
	rs34761529	T	C	0.20477	-0.016628	0.0029717	2.20283e-08	31.3091
	rs11617494	A	G	0.24059	0.015725	0.0028114	2.22731e-08	31.285
	rs80292319	C	T	0.058721	-0.028166	0.0050841	3.02712e-08	30.6918
	rs141179989	T	C	0.017022	-0.05519	0.0099727	3.13083e-08	30.6264
	rs6845703	A	G	0.66233	0.013937	0.0025274	3.50308e-08	30.4082
	rs2172131	C	T	0.58031	-0.013338	0.002422	3.65511e-08	30.3273
	rs7537072	C	T	0.41631	-0.01337	0.0024304	3.7759e-08	30.2627
	rs172305	A	G	0.31307	-0.014179	0.0025805	3.91327e-08	30.1914
	rs62618693	T	C	0.045369	-0.031471	0.0057285	3.93858e-08	30.1814
	rs2011689	G	A	0.6106	-0.013459	0.0024522	4.05509e-08	30.1241
	rs746839	G	C	0.37688	0.013705	0.0025042	4.43711e-08	29.9516
WP and CRP on HCC
Exposure	SNP	EA	OA	EAF	Beta	SE	Pval	F
WP	rs13107325	T	C	0.07488	-0.0242429	0.00240623	7.10068e-24	101.507
	rs28429148	A	G	0.43944	-0.00955746	0.00127701	7.19946e-14	56.014
	rs11150623	T	G	0.644857	-0.00968813	0.0013224	2.39994e-13	53.6728
	rs7795394	A	T	0.624965	0.00930493	0.00130867	1.20005e-12	50.5552
	rs2297600	G	T	0.17194	-0.0115607	0.00168167	6.20012e-12	47.2592
	rs10828258	G	A	0.319319	-0.00932641	0.00135882	6.70039e-12	47.1091
	rs57800857	C	A	0.36486	0.00867607	0.00132214	5.30029e-11	43.0617
	rs2645979	A	G	0.357204	0.00861798	0.00132024	6.70039e-11	42.6094
	rs8010773	C	T	0.38208	-0.00816754	0.00130079	3.40001e-10	39.4247
	rs10750025	T	C	0.681757	-0.0083554	0.00136528	9.40005e-10	37.4534
	rs12883788	T	C	0.459747	-0.00779959	0.00127443	9.40005e-10	37.4552
	rs819167	G	A	0.936466	-0.0157993	0.00259282	1.09999e-09	37.1305
	rs10883618	A	G	0.372248	0.0078103	0.00130834	2.39999e-09	35.6364
	rs11682482	G	T	0.680801	0.00801894	0.00135595	3.29997e-09	34.9741
	rs12461902	A	G	0.329608	-0.00801134	0.00135739	3.59998e-09	34.8338
	rs4109292	A	G	0.493943	0.00735336	0.00126787	6.59994e-09	33.6374
	rs2037735	T	C	0.120628	-0.0112677	0.00194308	6.69993e-09	33.6271
	rs1592	C	A	0.395455	0.0074513	0.00128817	7.29995e-09	33.4594
	rs830627	A	G	0.417471	0.00742054	0.00128505	7.69999e-09	33.345
	rs11848096	C	T	0.386669	-0.00750831	0.00130696	9.20005e-09	33.0035
	rs11732213	C	T	0.195605	0.0091614	0.00159593	9.40005e-09	32.9531
	rs2439823	G	A	0.545578	-0.0072789	0.00127453	1.09999e-08	32.6161
	rs2644135	G	C	0.655936	0.00751192	0.00133245	1.7e-08	31.7834
	rs35711462	G	A	0.511213	-0.0071659	0.00126947	1.7e-08	31.8637
	rs2602731	G	A	0.681058	-0.00766675	0.00136907	2.1e-08	31.3597
	rs144333966	G	A	0.014646	0.0304614	0.00544615	2.19999e-08	31.2839
	rs4643373	C	T	0.299973	0.0077266	0.00138223	2.30001e-08	31.2476
	rs9783304	T	G	0.689164	0.00763598	0.00136834	2.39999e-08	31.1416
	rs7789719	C	T	0.782126	0.00854199	0.00153719	2.69998e-08	30.879
	rs45583845	G	C	0.034279	-0.0198998	0.0036328	4.30002e-08	30.0064
CRP	rs12133641	G	A	0.41022	-0.09403	0.0024218	0	1507.5
	rs2154384	T	C	0.36942	-0.12461	0.0024672	0	2550.92
	rs429358	C	T	0.15621	-0.26571	0.003259	0	6647.33
	rs7551731	C	T	0.32985	-0.17235	0.0025212	0	4673.13
	rs7970695	A	G	0.6235	0.14628	0.002457	0	3544.54
	rs1260326	C	T	0.60695	-0.073894	0.002441	4.9204e-201	916.395
	rs17616063	G	A	0.076034	-0.12572	0.0045028	2.32809e-171	779.549
	rs7012637	A	G	0.47495	0.047506	0.0024076	1.28706e-86	389.339
	rs4656849	G	A	0.60101	0.045845	0.0024387	8.3946e-79	353.401
	rs6734238	G	A	0.40205	0.043305	0.002433	7.73571e-71	316.805
	rs1889316	T	C	0.15416	-0.055554	0.0033069	2.59717e-63	282.22
	rs56015600	G	A	0.6297	0.039944	0.0024753	1.47979e-58	260.404
	rs1800961	T	C	0.03141	-0.1052	0.0068458	2.86352e-53	236.147
	rs728538	G	T	0.16686	0.044549	0.0032205	1.65425e-43	191.35
	rs2239222	G	A	0.34858	0.034274	0.0025222	4.77749e-42	184.659
	rs6519133	C	T	0.39346	-0.033229	0.0024477	5.73456e-42	184.297
	rs1490384	T	C	0.4982	-0.030927	0.00239	2.72898e-38	167.448
	rs35371668	T	C	0.18084	0.04064	0.003156	6.19013e-38	165.819
	rs149624078	T	C	0.013969	-0.12997	0.01045	1.68539e-35	154.687
	rs11265157	G	C	0.2602	0.032973	0.0027247	1.05463e-33	146.447
	rs28929474	T	C	0.020304	-0.10043	0.0084753	2.19331e-32	140.416
	rs2836881	T	G	0.26662	-0.03173	0.0027048	8.98049e-32	137.616
	rs469802	G	A	0.20398	-0.03502	0.0029884	1.03729e-31	137.327
	rs2393794	C	T	0.18629	0.035947	0.0030974	3.90032e-31	134.689
	rs75460349	C	A	0.023662	-0.091093	0.0079836	3.77225e-30	130.188
	rs6486122	T	C	0.69114	0.028659	0.0025831	1.34276e-28	123.095
	rs12944581	C	G	0.72956	0.030897	0.0028021	2.88868e-28	121.581
	rs12231235	A	G	0.42655	-0.026563	0.0024198	4.96364e-28	120.502
	rs3768321	T	G	0.1967	0.032417	0.0030107	4.96135e-27	115.934
	rs7828742	G	A	0.5981	0.026336	0.0024497	5.94155e-27	115.578
	rs635634	T	C	0.18392	0.032827	0.0030985	3.19007e-26	112.243
	rs1037170	T	C	0.72235	0.027968	0.0026789	1.6387e-25	108.996
	rs2246833	T	C	0.34047	0.026285	0.0025178	1.64778e-25	108.987
	rs55855238	C	T	0.65051	0.026122	0.0025055	1.91205e-25	108.699
	rs204914	T	C	0.046788	0.05883	0.0056675	3.07397e-25	107.749
	rs150844304	C	A	0.024558	0.080146	0.0077278	3.38298e-25	107.56
	rs10769254	C	G	0.19014	-0.031326	0.0030679	1.78608e-24	104.262
	rs35511257	C	G	0.095207	0.043308	0.004357	2.81709e-23	98.801
	rs13242809	A	T	0.2736	-0.026623	0.0026899	4.30725e-23	97.9584
	rs17138478	A	C	0.12887	0.034379	0.0035674	5.61824e-22	92.8716
	rs4655802	A	G	0.58967	-0.023425	0.002433	6.10661e-22	92.699
	rs61542988	T	C	0.24604	-0.026486	0.0027863	1.99251e-21	90.3602
	rs1441171	T	G	0.52374	-0.022503	0.0023924	5.17369e-21	88.4735
	rs11777625	C	T	0.54572	0.022466	0.0024017	8.48203e-21	87.5012
	rs687339	T	C	0.77192	-0.026276	0.0028508	3.07044e-20	84.9542
	rs2847289	C	A	0.57246	0.022248	0.0024163	3.35738e-20	84.7774
	rs73001065	C	G	0.070962	0.042886	0.0046672	3.99393e-20	84.4342
	rs2161037	A	G	0.54527	0.021768	0.0024193	2.31793e-19	80.9576
	rs2700938	C	T	0.37635	0.022097	0.0024707	3.78355e-19	79.9883
	rs7846549	A	G	0.10368	-0.035085	0.0039267	4.09072e-19	79.8339
	rs714052	G	A	0.12458	-0.031432	0.0036136	3.37909e-18	75.6596
	rs7357754	G	A	0.49999	0.020787	0.0023961	4.13619e-18	75.2617
	rs12300845	T	G	0.032763	-0.058096	0.0067051	4.55407e-18	75.0727
	rs77704739	C	T	0.042351	-0.051242	0.0059437	6.65426e-18	74.3256
	rs8178824	T	C	0.029741	0.060272	0.0070548	1.30858e-17	72.9897
	rs9638882	A	C	0.20879	-0.024383	0.0029448	1.2368e-16	68.5587
	rs11118625	G	A	0.26903	-0.022116	0.0027185	4.11529e-16	66.1842
	rs28429148	A	G	0.43414	0.019884	0.0024482	4.59939e-16	65.965
	rs6961634	A	G	0.14946	-0.02708	0.0033539	6.82339e-16	65.1924
	rs1800693	C	T	0.40142	-0.019651	0.0024353	7.09741e-16	65.1125
	rs11605427	C	G	0.40168	-0.019648	0.0024406	8.26038e-16	64.8102
	rs340023	T	C	0.26919	0.021765	0.0027045	8.45084e-16	64.7654
	rs9604045	T	G	0.25026	-0.022968	0.0028746	1.3555e-15	63.8398
	rs1933736	C	T	0.40065	0.019016	0.0024385	6.28058e-15	60.8125
	rs704017	G	A	0.57174	-0.01859	0.0024143	1.36333e-14	59.2893
	rs34139656	G	A	0.3277	0.019717	0.0025614	1.39059e-14	59.2553
	rs8060025	G	T	0.61106	-0.01854	0.0024505	3.86723e-14	57.2414
	rs11145763	C	A	0.43307	0.018209	0.0024099	4.1639e-14	57.0919
	rs9738365	A	C	0.26663	0.02034	0.0027085	5.94019e-14	56.3955
	rs2049045	C	G	0.18684	-0.022944	0.0030643	7.0291e-14	56.0629
	rs7084062	G	A	0.48874	0.018021	0.0024165	8.85319e-14	55.614
	rs6920220	A	G	0.22253	0.021333	0.0028621	9.11171e-14	55.5564
	rs4764939	T	C	0.46947	-0.017859	0.0023971	9.33469e-14	55.5063
	rs519790	G	C	0.34157	0.018633	0.0025172	1.3406e-13	54.7936
	rs6905544	G	A	0.59988	0.018064	0.0024455	1.50661e-13	54.5623
	rs34298354	T	C	0.12167	-0.026962	0.0036678	1.97106e-13	54.0372
	rs3935032	T	C	0.37726	-0.018415	0.0025052	1.97742e-13	54.0329
	rs1905505	A	G	0.28358	0.01947	0.0026507	2.05731e-13	53.9524
	rs2250010	T	C	0.81022	0.02225	0.0030446	2.71894e-13	53.4072
	rs73656635	A	C	0.15354	0.023976	0.0033527	8.6278e-13	51.1404
	rs799260	A	G	0.16622	-0.022898	0.0032052	9.07821e-13	51.037
	rs4704093	G	T	0.46801	0.017069	0.0024048	1.26853e-12	50.38
	rs1476698	G	A	0.36912	0.017568	0.0024754	1.27585e-12	50.3679
	rs1800919	C	A	0.76349	-0.019829	0.0028259	2.27405e-12	49.2366
	rs17652767	A	G	0.10615	-0.026967	0.0038762	3.47856e-12	48.4008
	rs2161374	T	C	0.48653	-0.016553	0.0023894	4.28253e-12	47.9928
	rs112303588	C	G	0.033408	0.049353	0.0071314	4.50921e-12	47.8936
	rs17781691	G	A	0.49427	-0.016558	0.0023931	4.55827e-12	47.8734
	rs7311631	G	A	0.49281	-0.016481	0.002387	5.05126e-12	47.6719
	rs12540285	G	A	0.21987	-0.019853	0.0028899	6.43132e-12	47.194
	rs1545536	T	C	0.21981	-0.019732	0.0028854	8.01493e-12	46.766
	rs4018180	G	A	0.932495	0.032791	0.0047956	8.05193e-12	46.7545
	rs10760691	G	A	0.38253	0.017264	0.00253	8.9002e-12	46.5631
	rs4790286	A	T	0.21875	-0.019557	0.0028894	1.30137e-11	45.813
	rs1985157	C	T	0.41293	0.016339	0.0024272	1.68229e-11	45.3148
	rs6792725	G	A	0.69345	-0.017916	0.0026702	1.95524e-11	45.0189
	rs1348675	A	G	0.23265	0.019242	0.002873	2.12471e-11	44.8569
	rs9783304	T	G	0.68989	-0.01715	0.0025849	3.25837e-11	44.0191
	rs12132412	G	A	0.38815	0.016397	0.0024735	3.38298e-11	43.9445
	rs79225028	G	C	0.10504	-0.025844	0.0039035	3.57767e-11	43.834
	rs7652415	T	C	0.12802	0.023481	0.0035763	5.188e-11	43.1087
	rs1883711	C	G	0.031063	0.046048	0.0070171	5.3064e-11	43.0632
	rs2110944	C	T	0.53073	0.015728	0.0024027	5.91017e-11	42.8497
	rs6083801	T	C	0.52661	-0.015637	0.0023942	6.53281e-11	42.6566
	rs11850396	A	G	0.36007	-0.016219	0.0024882	7.13017e-11	42.4891
	rs7956514	G	T	0.28665	0.016997	0.0026374	1.15979e-10	41.5329
	rs12941913	T	C	0.60759	0.015568	0.0024507	2.12241e-10	40.3539
	rs762360	T	C	0.6994	-0.016526	0.0026118	2.49448e-10	40.0365
	rs60987662	G	A	0.3797	0.015492	0.0024691	3.51698e-10	39.3675
	rs653170	T	C	0.35929	0.015591	0.0024922	3.96461e-10	39.1365
	rs142296998	A	G	0.0064518	0.10009	0.016031	4.27691e-10	38.9816
	rs10175899	A	T	0.67343	0.015824	0.0025535	5.75599e-10	38.4026
	rs6012927	G	A	0.35772	0.015502	0.0025047	6.05257e-10	38.3058
	rs11577023	C	T	0.30967	-0.016074	0.0025978	6.11773e-10	38.2857
	rs7563362	G	A	0.85773	0.02111	0.0034353	8.01014e-10	37.7613
	rs10831676	C	A	0.46147	-0.014719	0.0023982	8.38842e-10	37.6691
	rs13013	A	C	0.58384	0.01484	0.0024234	9.15398e-10	37.4988
	rs73137144	G	A	0.19289	-0.018512	0.0030283	9.79783e-10	37.3688
	rs6686095	T	G	0.81096	0.018717	0.003065	1.01939e-09	37.2916
	rs3746778	A	G	0.42047	-0.015167	0.0024845	1.03259e-09	37.2667
	rs117211511	A	G	0.043681	0.036329	0.0059568	1.0708e-09	37.1947
	rs1223801	A	G	0.83655	-0.01968	0.0032297	1.10591e-09	37.1301
	rs13062093	G	T	0.36575	0.015002	0.002479	1.43731e-09	36.6223
	rs1800973	A	C	0.061166	0.02996	0.0049843	1.84761e-09	36.1306
	rs12992995	A	C	0.27555	-0.015843	0.002681	3.43558e-09	34.9206
	rs62104180	A	G	0.050106	-0.032276	0.00548	3.87017e-09	34.6895
	rs114414824	C	T	0.040769	-0.03579	0.0060827	4.01061e-09	34.6203
	rs12516176	C	T	0.27408	0.015747	0.0026792	4.17292e-09	34.545
	rs11693537	A	G	0.41936	0.014239	0.0024233	4.2092e-09	34.5259
	rs11708067	G	A	0.24557	0.016296	0.002777	4.40677e-09	34.4358
	rs76040012	C	T	0.10177	-0.023351	0.0039801	4.44355e-09	34.421
	rs2030291	T	A	0.38781	-0.014378	0.002454	4.6565e-09	34.3279
	rs2166625	C	G	0.37187	-0.014387	0.0024714	5.83687e-09	33.8887
	rs75064168	A	G	0.091035	0.024337	0.0041883	6.22386e-09	33.7644
	rs4006577	A	G	0.62097	-0.014357	0.0024742	6.53507e-09	33.6711
	rs72636674	C	G	0.166	0.018618	0.0032155	7.04255e-09	33.525
	rs17308476	T	C	0.11129	0.022016	0.0038034	7.11164e-09	33.5068
	rs7833554	T	C	0.555	0.013932	0.0024083	7.25538e-09	33.4662
	rs7250946	T	C	0.04409	0.03363	0.0058223	7.65138e-09	33.363
	rs9838974	G	A	0.58968	-0.014005	0.00244	9.48812e-09	32.9448
	rs2432195	T	C	0.82669	0.01812	0.0031588	9.68166e-09	32.9058
	rs12620844	C	T	0.43086	0.013933	0.0024364	1.075e-08	32.7033
	rs654912	C	T	0.69191	-0.014882	0.0026041	1.0988e-08	32.6593
	rs4148155	G	A	0.1144	-0.021269	0.0037506	1.42249e-08	32.1583
	rs3125326	C	A	0.60889	0.014007	0.0024712	1.44521e-08	32.1273
	rs7317323	C	T	0.057036	0.029144	0.0051496	1.51869e-08	32.0296
	rs12992747	C	A	0.77238	-0.016125	0.0028569	1.65859e-08	31.8573
	rs1859726	C	T	0.093451	0.023151	0.0041019	1.66169e-08	31.8544
	rs889745	T	G	0.524	0.013536	0.0023985	1.66621e-08	31.8494
	rs150649461	C	G	0.015192	0.056418	0.010044	1.942e-08	31.5516
	rs34761529	T	C	0.20477	-0.016628	0.0029717	2.20283e-08	31.3091
	rs11617494	A	G	0.24059	0.015725	0.0028114	2.22731e-08	31.285
	rs141179989	T	C	0.017022	-0.05519	0.0099727	3.13083e-08	30.6264
	rs11150623	T	G	0.64536	0.013833	0.0024999	3.145e-08	30.6188
	rs6845703	A	G	0.66233	0.013937	0.0025274	3.50308e-08	30.4082
	rs35816944	A	G	0.0066924	0.080684	0.014636	3.53957e-08	30.39
	rs2172131	C	T	0.58031	-0.013338	0.002422	3.65511e-08	30.3273
	rs2439823	G	A	0.54669	0.013242	0.002407	3.77129e-08	30.266
	rs7537072	C	T	0.41631	-0.01337	0.0024304	3.7759e-08	30.2627
	rs172305	A	G	0.31307	-0.014179	0.0025805	3.91327e-08	30.1914
	rs62618693	T	C	0.045369	-0.031471	0.0057285	3.93858e-08	30.1814
	rs2011689	G	A	0.6106	-0.013459	0.0024522	4.05509e-08	30.1241
	rs746839	G	C	0.37688	0.013705	0.0025042	4.43711e-08	29.9516
SNP: single nucleotide polymorphism; EA: effect allele; OA: other allele; Beta was obtained by allele-related effects; SE: standard error; Eaf: effect allele frequency. Beta, SE, and Pval are SNP summary statistics; ALM: Appendicular lean mass; CRP: C-reactive protein; HGS: Hand grip strength; WP: Walking pace; HCC: Hepatocellular carcinoma.

[truncated: 2 more sheets: Table S10, Table S11]
